# Supplementary material for: RET is a sex-biased regulator of intestinal tumorigenesis
Source: Front Gastroenterol (Lausanne). 2024 Jan 16;2:1323471. doi: 10.3389/fgstr.2023.1323471 (PMC11326521; doi:10.3389/fgstr.2023.1323471)
Supplement: Supplementary Table 1 — Individual mouse data. Unique mouse identification numbers, cage identification numbers, sex, genotype, age at time of euthanasia, microbiota, whether DSS was used, diet, transit times, small intestinal length, cecal length, colonic length, and tumor counts by location. [file Table_1.xlsx]

## Sheet: Table S1
Table S1. Individual mouse tumor counts and sizes, intestinal lengths, transit times, and associated metadata.
			Genotype											Small intestinal tumor count			Colonic tumor count
MouseID	Cage	Sex	Apc genotype	Ret genotype	Cohort name used in text	Age at end of experiment (days)	Microbiota	DSS treatment	Diet	Transit times (hours)	Small intestinal length (cm)	Cecum length (cm)	Colon length (cm)	Proximal half	Distal half	Total count	Quartile 1	Quartile 2	Quartile 3	Quartile 4	Total count
E20_G01M1	54	Female	Min/+	+/+	ApcMin/+	102	native microbiota (SPF)	1.5% DSS	5058 - PicoLab® Mouse Diet 20	NA	34.5	3	6	NA	NA	7	0	7	1	2	10
E20_G01M2	54	Female	+/+	+/+	wild-type	102	native microbiota (SPF)	1.5% DSS	5058 - PicoLab® Mouse Diet 20	NA	37	2.5	6.5	NA	NA	0	NA	NA	NA	NA	0
E20_G01M3	54	Female	Min/+	+/+	ApcMin/+	102	native microbiota (SPF)	1.5% DSS	5058 - PicoLab® Mouse Diet 20	NA	36	3	6	NA	NA	16	3	4.5	3.5	1	12
E20_G01M4	54	Female	Min/+	+/+	ApcMin/+	102	native microbiota (SPF)	1.5% DSS	5058 - PicoLab® Mouse Diet 20	NA	37	2	7	NA	NA	6	1	7	1	6	15
E20_G01M5	54	Female	Min/+	+/+	ApcMin/+	102	native microbiota (SPF)	1.5% DSS	5058 - PicoLab® Mouse Diet 20	NA	36.5	3.5	5.5	NA	NA	15	NA	NA	NA	NA	10
E20_G02M1	58	Female	+/+	+/+	wild-type	98	native microbiota (SPF)	1.5% DSS	5058 - PicoLab® Mouse Diet 20	NA	37.5	3.5	6.25	NA	NA	0	0	0	0	0	2
E20_G02M2	58	Female	Min/+	+/+	ApcMin/+	98	native microbiota (SPF)	1.5% DSS	5058 - PicoLab® Mouse Diet 20	NA	36	2.5	8	NA	NA	16	3	3.25	8.75	4	22
E20_G02M3	58	Female	Min/+	+/+	ApcMin/+	98	native microbiota (SPF)	1.5% DSS	5058 - PicoLab® Mouse Diet 20	NA	36.5	3	6.5	NA	NA	5	1	4.5	4.5	2	13
E20_G02M4	59	Female	Min/+	+/+	ApcMin/+	98	native microbiota (SPF)	1.5% DSS	5058 - PicoLab® Mouse Diet 20	NA	NA	2	7	NA	NA	0	0	3	4	0	7
E20_G02M5	59	Female	+/+	+/+	wild-type	98	native microbiota (SPF)	1.5% DSS	5058 - PicoLab® Mouse Diet 20	NA	36	2.5	6	NA	NA	0	0	0	0	0	1
E20_G02M6	59	Female	Min/+	+/+	ApcMin/+	98	native microbiota (SPF)	1.5% DSS	5058 - PicoLab® Mouse Diet 20	NA	36.5	2	7.5	NA	NA	10	0	4	1	0	5
E20_G02M7	59	Female	+/+	+/+	wild-type	98	native microbiota (SPF)	1.5% DSS	5058 - PicoLab® Mouse Diet 20	NA	35.5	2	5.5	NA	NA	0	NA	NA	NA	NA	0
E20_G03M1	67	Female	+/+	+/+	wild-type	95	native microbiota (SPF)	1.5% DSS	5058 - PicoLab® Mouse Diet 20	NA	30.5	2.5	6.5	NA	NA	0	NA	NA	NA	NA	0
E20_G03M2	67	Female	+/+	+/+	wild-type	95	native microbiota (SPF)	1.5% DSS	5058 - PicoLab® Mouse Diet 20	NA	37	2	6	NA	NA	0	NA	NA	NA	NA	0
E20_G03M3	67	Female	Min/+	+/+	ApcMin/+	95	native microbiota (SPF)	1.5% DSS	5058 - PicoLab® Mouse Diet 20	NA	34	2	5	NA	NA	19	NA	NA	NA	NA	9
E20_G03M4	67	Female	Min/+	+/+	ApcMin/+	95	native microbiota (SPF)	1.5% DSS	5058 - PicoLab® Mouse Diet 20	NA	35	2	6.5	NA	NA	7	NA	NA	NA	NA	7
E20_G03M5	67	Female	+/+	+/+	wild-type	95	native microbiota (SPF)	1.5% DSS	5058 - PicoLab® Mouse Diet 20	NA	36	2	7.5	NA	NA	0	NA	NA	NA	NA	0
E20_G04M1	73	Female	+/+	+/-	Ret+/-	93	native microbiota (SPF)	1.5% DSS	5058 - PicoLab® Mouse Diet 20	NA	41	3	6.5	NA	NA	0	NA	NA	NA	NA	0
E20_G04M2	73	Female	+/+	+/-	Ret+/-	93	native microbiota (SPF)	1.5% DSS	5058 - PicoLab® Mouse Diet 20	NA	38	2.5	7.5	NA	NA	0	NA	NA	NA	NA	0
E20_G05M1	74	Male	+/+	+/+	wild-type	96	native microbiota (SPF)	1.5% DSS	5058 - PicoLab® Mouse Diet 20	NA	36	2.5	6	NA	NA	0	NA	NA	NA	NA	0
E20_G05M2	74	Male	+/+	+/+	wild-type	96	native microbiota (SPF)	1.5% DSS	5058 - PicoLab® Mouse Diet 20	NA	38	2	7	NA	NA	0	NA	NA	NA	NA	0
E20_G05M3	74	Male	+/+	+/+	wild-type	96	native microbiota (SPF)	1.5% DSS	5058 - PicoLab® Mouse Diet 20	NA	36	2.5	6	NA	NA	0	NA	NA	NA	NA	0
E20_G05M4	74	Male	+/+	+/+	wild-type	96	native microbiota (SPF)	1.5% DSS	5058 - PicoLab® Mouse Diet 20	NA	30	2	4	NA	NA	0	NA	NA	NA	NA	0
E20_G05M5	74	Male	+/+	+/+	wild-type	96	native microbiota (SPF)	1.5% DSS	5058 - PicoLab® Mouse Diet 20	NA	36	2.5	6.5	NA	NA	0	NA	NA	NA	NA	0
E20_G06M1	83	Female	+/+	+/+	wild-type	92	native microbiota (SPF)	1.5% DSS	5058 - PicoLab® Mouse Diet 20	NA	39	2.5	6.5	NA	NA	0	NA	NA	NA	NA	0
E20_G06M2	83	Female	Min/+	+/+	ApcMin/+	92	native microbiota (SPF)	1.5% DSS	5058 - PicoLab® Mouse Diet 20	NA	36	2	5.5	NA	NA	11	0	5	8	0	13
E20_G06M3	83	Female	Min/+	+/+	ApcMin/+	92	native microbiota (SPF)	1.5% DSS	5058 - PicoLab® Mouse Diet 20	NA	36	2.5	5.5	NA	NA	11	NA	NA	NA	NA	10
E20_G06M4	83	Female	Min/+	+/+	ApcMin/+	92	native microbiota (SPF)	1.5% DSS	5058 - PicoLab® Mouse Diet 20	NA	33	2	7	NA	NA	8	0	2.5	3.5	0	6
E20_G06M5	83	Female	+/+	+/+	wild-type	92	native microbiota (SPF)	1.5% DSS	5058 - PicoLab® Mouse Diet 20	NA	36	2	5	NA	NA	0	NA	NA	NA	NA	0
E20_G07M1	84	Male	+/+	+/+	wild-type	95	native microbiota (SPF)	1.5% DSS	5058 - PicoLab® Mouse Diet 20	2.38	40	2.5	7	NA	NA	0	NA	NA	NA	NA	0
E20_G07M2	84	Male	Min/+	+/-	ApcMin/+ Ret+/-	died prior to end of experiment	native microbiota (SPF)	1.5% DSS	5058 - PicoLab® Mouse Diet 20	2.97	NA	NA	NA	NA	NA	NA	NA	NA	NA	NA	NA
E20_G07M3	84	Male	+/+	+/+	wild-type	95	native microbiota (SPF)	1.5% DSS	5058 - PicoLab® Mouse Diet 20	3.95	40	2.5	6	NA	NA	0	NA	NA	NA	NA	0
E20_G08M1	85	Female	+/+	+/-	Ret+/-	74	native microbiota (SPF)	1.5% DSS	5058 - PicoLab® Mouse Diet 20	NA	43	1.5	6	NA	NA	0	NA	NA	NA	NA	0
E20_G08M2	85	Female	Min/+	+/-	ApcMin/+ Ret+/-	95	native microbiota (SPF)	1.5% DSS	5058 - PicoLab® Mouse Diet 20	3.1	30	3.5	6	NA	NA	16	0	7	5	2	16
E20_G09M1	101	Male	+/+	+/-	Ret+/-	89	native microbiota (SPF)	1.5% DSS	5058 - PicoLab® Mouse Diet 20	4.03	39	3	6.5	NA	NA	0	NA	NA	NA	NA	0
E20_G09M2	101	Male	+/+	+/-	Ret+/-	89	native microbiota (SPF)	1.5% DSS	5058 - PicoLab® Mouse Diet 20	3.82	40	2.5	7	NA	NA	0	NA	NA	NA	NA	0
E20_G09M3	101	Male	Min/+	+/+	ApcMin/+	89	native microbiota (SPF)	1.5% DSS	5058 - PicoLab® Mouse Diet 20	2.32	38	2.5	6.5	NA	NA	8	0	4	6	1	8
E20_G09M4	101	Male	Min/+	+/-	ApcMin/+ Ret+/-	89	native microbiota (SPF)	1.5% DSS	5058 - PicoLab® Mouse Diet 20	3.22	37	2.5	6	NA	NA	5	0	10	0	0	10
E20_G10M1	104	Male	Min/+	+/-	ApcMin/+ Ret+/-	93	native microbiota (SPF)	1.5% DSS	5058 - PicoLab® Mouse Diet 20	3.03	35.5	2.5	6	NA	NA	14	NA	NA	NA	NA	3
E20_G10M2	104	Male	+/+	+/-	Ret+/-	93	native microbiota (SPF)	1.5% DSS	5058 - PicoLab® Mouse Diet 20	2.73	38	2.5	6	NA	NA	0	1	0	0	0	1
E20_G10M3	104	Male	+/+	+/+	wild-type	93	native microbiota (SPF)	1.5% DSS	5058 - PicoLab® Mouse Diet 20	2.57	40	2.5	7	NA	NA	0	NA	NA	NA	NA	0
E20_G11M1	105	Female	Min/+	+/-	ApcMin/+ Ret+/-	93	native microbiota (SPF)	1.5% DSS	5058 - PicoLab® Mouse Diet 20	3.18	35.5	3	6.5	NA	NA	10	2.75	0.25	0	0	3
E20_G11M2	105	Female	+/+	+/+	wild-type	93	native microbiota (SPF)	1.5% DSS	5058 - PicoLab® Mouse Diet 20	3.05	37	2.5	5.5	NA	NA	0	NA	NA	NA	NA	0
E20_G11M3	105	Female	+/+	+/+	wild-type	93	native microbiota (SPF)	1.5% DSS	5058 - PicoLab® Mouse Diet 20	2.7	38	2.5	7	NA	NA	0	NA	NA	NA	NA	0
E20_G11M4	105	Female	Min/+	+/+	ApcMin/+	93	native microbiota (SPF)	1.5% DSS	5058 - PicoLab® Mouse Diet 20	3.93	37	2.5	5.5	NA	NA	14	0	0	0	0	5
E20_G12M1	114	Male	Min/+	+/+	ApcMin/+	92	native microbiota (SPF)	1.5% DSS	5058 - PicoLab® Mouse Diet 20	2.67	34	3	7.5	NA	NA	45	0	1	13	0	14
E20_G12M3	114	Male	Min/+	+/+	ApcMin/+	died prior to end of experiment	native microbiota (SPF)	1.5% DSS	5058 - PicoLab® Mouse Diet 20	3.42	NA	NA	NA	NA	NA	NA	NA	NA	NA	NA	NA
E20_G13M1	115	Female	+/+	+/-	Ret+/-	92	native microbiota (SPF)	1.5% DSS	5058 - PicoLab® Mouse Diet 20	3.4	36	2.5	6.5	NA	NA	0	NA	NA	NA	NA	0
E20_G13M2	115	Female	Min/+	+/+	ApcMin/+	92	native microbiota (SPF)	1.5% DSS	5058 - PicoLab® Mouse Diet 20	3.13	38	2	5.5	NA	NA	35	0	5	0	0	5
E20_G14M1	118	Male	+/+	+/+	wild-type	85	native microbiota (SPF)	1.5% DSS	5058 - PicoLab® Mouse Diet 20	4.2	37	2.5	5.5	NA	NA	0	NA	NA	NA	NA	0
E20_G14M2	118	Male	Min/+	+/+	ApcMin/+	85	native microbiota (SPF)	1.5% DSS	5058 - PicoLab® Mouse Diet 20	2.65	35	2.5	6	NA	NA	16	1	8	0	0	9
E20_G15M1	119	Female	+/+	+/+	wild-type	85	native microbiota (SPF)	1.5% DSS	5058 - PicoLab® Mouse Diet 20	2.75	35	2.5	5.5	NA	NA	0	NA	NA	NA	NA	0
E20_G15M2	119	Female	+/+	+/+	wild-type	85	native microbiota (SPF)	1.5% DSS	5058 - PicoLab® Mouse Diet 20	3.9	35	2.5	6.25	NA	NA	0	NA	NA	NA	NA	0
E20_G15M3	119	Female	+/+	+/+	wild-type	85	native microbiota (SPF)	1.5% DSS	5058 - PicoLab® Mouse Diet 20	2.4	36	2	5	NA	NA	0	NA	NA	NA	NA	0
E20_G15M4	119	Female	Min/+	+/+	ApcMin/+	85	native microbiota (SPF)	1.5% DSS	5058 - PicoLab® Mouse Diet 20	2.47	36	2.5	5.5	NA	NA	20	NA	NA	NA	NA	11
E20_G16M1	125	Female	Min/+	+/-	ApcMin/+ Ret+/-	94	native microbiota (SPF)	1.5% DSS	5058 - PicoLab® Mouse Diet 20	2.55	36	2	6.5	NA	NA	25	0	3.5	1.5	2	5
E20_G16M2	125	Female	Min/+	+/-	ApcMin/+ Ret+/-	94	native microbiota (SPF)	1.5% DSS	5058 - PicoLab® Mouse Diet 20	2.43	35	2.5	7	NA	NA	41	3	8.5	1.5	0	16
E20_G16M3	125	Female	+/+	+/-	Ret+/-	94	native microbiota (SPF)	1.5% DSS	5058 - PicoLab® Mouse Diet 20	2.78	36	2	6	NA	NA	0	NA	NA	NA	NA	0
E20_G16M4	125	Female	+/+	+/-	Ret+/-	94	native microbiota (SPF)	1.5% DSS	5058 - PicoLab® Mouse Diet 20	3.52	38	2.5	6	NA	NA	0	0	0	0	0	4
E20_G16M5	125	Female	Min/+	+/+	ApcMin/+	94	native microbiota (SPF)	1.5% DSS	5058 - PicoLab® Mouse Diet 20	3.68	37	2	6	NA	NA	8	0	3	1	5	9
E20_G17M1	126	Male	Min/+	+/+	ApcMin/+	94	native microbiota (SPF)	1.5% DSS	5058 - PicoLab® Mouse Diet 20	3.47	36	2.5	6	NA	NA	18	0	6	1	0	7
E20_G17M2	126	Male	+/+	+/-	Ret+/-	94	native microbiota (SPF)	1.5% DSS	5058 - PicoLab® Mouse Diet 20	4.37	40	2.5	7	NA	NA	0	NA	NA	NA	NA	0
E20_G17M3	126	Male	+/+	+/+	wild-type	94	native microbiota (SPF)	1.5% DSS	5058 - PicoLab® Mouse Diet 20	2.53	37	3	7	NA	NA	0	NA	NA	NA	NA	0
E20_G17M4	126	Male	Min/+	+/-	ApcMin/+ Ret+/-	94	native microbiota (SPF)	1.5% DSS	5058 - PicoLab® Mouse Diet 20	3.53	36	3	6	NA	NA	17	0	4.5	4.5	0	10
E20_G18M1	133	Male	+/+	+/-	Ret+/-	91	native microbiota (SPF)	1.5% DSS	5058 - PicoLab® Mouse Diet 20	2.48	38	3	6	NA	NA	0	NA	NA	NA	NA	0
E20_G18M2	133	Male	+/+	+/+	wild-type	91	native microbiota (SPF)	1.5% DSS	5058 - PicoLab® Mouse Diet 20	2.83	39	3	7	NA	NA	0	NA	NA	NA	NA	0
E20_G19M1	134	Female	+/+	+/+	wild-type	91	native microbiota (SPF)	1.5% DSS	5058 - PicoLab® Mouse Diet 20	2.97	38	3	5.5	NA	NA	0	NA	NA	NA	NA	0
E20_G19M2	134	Female	Min/+	+/-	ApcMin/+ Ret+/-	91	native microbiota (SPF)	1.5% DSS	5058 - PicoLab® Mouse Diet 20	2.62	32	2	6.5	NA	NA	24	0	3.5	6.5	0	10
E20_G19M3	134	Female	+/+	+/+	wild-type	91	native microbiota (SPF)	1.5% DSS	5058 - PicoLab® Mouse Diet 20	2.5	36	2	6	NA	NA	0	NA	NA	NA	NA	0
E20_G19M4	134	Female	+/+	+/+	wild-type	91	native microbiota (SPF)	1.5% DSS	5058 - PicoLab® Mouse Diet 20	2.95	37	2.5	6.5	NA	NA	0	NA	NA	NA	NA	0
E20_G21M1	136	Female	+/+	+/+	wild-type	96	native microbiota (SPF)	1.5% DSS	5058 - PicoLab® Mouse Diet 20	2.77	37	2.5	5.5	NA	NA	0	NA	NA	NA	NA	0
E20_G21M2	136	Female	Min/+	+/-	ApcMin/+ Ret+/-	96	native microbiota (SPF)	1.5% DSS	5058 - PicoLab® Mouse Diet 20	3.67	32	2	5	NA	NA	8	0	7.5	5	4.5	17
E20_G21M3	136	Female	Min/+	+/-	ApcMin/+ Ret+/-	89	native microbiota (SPF)	1.5% DSS	5058 - PicoLab® Mouse Diet 20	3.2	37	3	6	NA	NA	9	1	9	1	9	22
E20_G21M4	136	Female	Min/+	+/+	ApcMin/+	96	native microbiota (SPF)	1.5% DSS	5058 - PicoLab® Mouse Diet 20	2.8	34	2.5	6	NA	NA	10	0	1.25	0.75	0	2
E20_G22M1	154	Female	Min/+	+/+	ApcMin/+	96	native microbiota (SPF)	1.5% DSS	5058 - PicoLab® Mouse Diet 20	2.85	32.5	2.5	6.5	NA	NA	35	1	0.75	2.25	1	6
E20_G22M2	154	Female	Min/+	+/-	ApcMin/+ Ret+/-	96	native microbiota (SPF)	1.5% DSS	5058 - PicoLab® Mouse Diet 20	3.21667	34	3	5	NA	NA	31	0	2	5	6	13
E20_G22M3	154	Female	+/+	+/+	wild-type	96	native microbiota (SPF)	1.5% DSS	5058 - PicoLab® Mouse Diet 20	3.55	38	2.5	6.5	NA	NA	0	NA	NA	NA	NA	0
E20_G24M1	159	Male	+/+	+/-	Ret+/-	92	native microbiota (SPF)	1.5% DSS	5058 - PicoLab® Mouse Diet 20	3.1	38	2.75	6.75	NA	NA	0	NA	NA	NA	NA	0
E20_G24M2	159	Male	Min/+	+/+	ApcMin/+	92	native microbiota (SPF)	1.5% DSS	5058 - PicoLab® Mouse Diet 20	2.61667	38.5	3.5	7	NA	NA	28	0	2	2	1	6
E20_G24M3	159	Male	+/+	+/+	wild-type	92	native microbiota (SPF)	1.5% DSS	5058 - PicoLab® Mouse Diet 20	2.63333	37	3	7.5	NA	NA	0	NA	NA	NA	NA	0
E20_G24M4	160	Male	+/+	+/-	Ret+/-	92	native microbiota (SPF)	1.5% DSS	5058 - PicoLab® Mouse Diet 20	2.61667	39	3	7	NA	NA	0	NA	NA	NA	NA	0
E20_G24M5	160	Male	Min/+	+/+	ApcMin/+	92	native microbiota (SPF)	1.5% DSS	5058 - PicoLab® Mouse Diet 20	3.21667	38	4	5.5	NA	NA	12	4.25	9.75	1	0	16
E20_G24M6	160	Male	Min/+	+/-	ApcMin/+ Ret+/-	92	native microbiota (SPF)	1.5% DSS	5058 - PicoLab® Mouse Diet 20	3.03333	36	3	6.5	NA	NA	11	1	4.5	4.5	0	9
E20_G24M7	160	Male	Min/+	+/-	ApcMin/+ Ret+/-	92	native microbiota (SPF)	1.5% DSS	5058 - PicoLab® Mouse Diet 20	3.01667	37.5	3	6.5	NA	NA	6	1	4	1	0	7
E33_G1M1	268	Female	+/+	+/-	Ret+/-	112	fecal microbiota transplant: stool from female ApcMin/+ Ret+/- mice	1.5% DSS	5058 - PicoLab® Mouse Diet 20	NA	39	2.5	6	0	0	0	NA	NA	NA	NA	0
E33_G1M3	268	Female	Min/+	+/-	ApcMin/+ Ret+/-	112	fecal microbiota transplant: stool from female ApcMin/+ Ret+/- mice	1.5% DSS	5058 - PicoLab® Mouse Diet 20	NA	35	2.5	6.5	5	42	47	NA	NA	NA	NA	1
E33_G1M4	268	Female	Min/+	+/-	ApcMin/+ Ret+/-	112	fecal microbiota transplant: stool from female ApcMin/+ Ret+/- mice	1.5% DSS	5058 - PicoLab® Mouse Diet 20	NA	37	2.5	7	12	36	48	NA	NA	NA	NA	3
E33_G1M5	268	Female	Min/+	+/-	ApcMin/+ Ret+/-	112	fecal microbiota transplant: stool from female ApcMin/+ Ret+/- mice	1.5% DSS	5058 - PicoLab® Mouse Diet 20	NA	37	3	7	7	20	27	NA	NA	NA	NA	2
E33_G2M1	270	Female	+/+	+/+	wild-type	112	fecal microbiota transplant: stool from female ApcMin/+ Ret+/- mice	1.5% DSS	5058 - PicoLab® Mouse Diet 20	NA	38	2.5	7	0	0	0	NA	NA	NA	NA	0
E33_G2M2	270	Female	Min/+	+/+	ApcMin/+	112	fecal microbiota transplant: stool from female ApcMin/+ Ret+/- mice	1.5% DSS	5058 - PicoLab® Mouse Diet 20	NA	3	3	6.5	5	18	23	NA	NA	NA	NA	3
E33_G2M3	270	Female	Min/+	+/+	ApcMin/+	112	fecal microbiota transplant: stool from female ApcMin/+ Ret+/- mice	1.5% DSS	5058 - PicoLab® Mouse Diet 20	NA	36.5	3	6	8	14	22	NA	NA	NA	NA	3
E33_G2M4	270	Female	+/+	+/+	wild-type	112	fecal microbiota transplant: stool from female ApcMin/+ Ret+/- mice	1.5% DSS	5058 - PicoLab® Mouse Diet 20	NA	38	2.5	7.5	0	0	0	NA	NA	NA	NA	0
E33_G2M5	270	Female	+/+	+/+	wild-type	112	fecal microbiota transplant: stool from female ApcMin/+ Ret+/- mice	1.5% DSS	5058 - PicoLab® Mouse Diet 20	NA	34	2.5	5.5	0	0	0	NA	NA	NA	NA	0
E33_G3M1	272	Female	+/+	+/+	wild-type	110	fecal microbiota transplant: stool from female ApcMin/+ Ret+/- mice	1.5% DSS	5058 - PicoLab® Mouse Diet 20	NA	37	3	6.5	1	0	1	NA	NA	NA	NA	0
E33_G3M2	272	Female	+/+	+/+	wild-type	110	fecal microbiota transplant: stool from female ApcMin/+ Ret+/- mice	1.5% DSS	5058 - PicoLab® Mouse Diet 20	NA	38	2.5	7	0	0	0	NA	NA	NA	NA	0
E33_G3M3	272	Female	Min/+	+/+	ApcMin/+	110	fecal microbiota transplant: stool from female ApcMin/+ Ret+/- mice	1.5% DSS	5058 - PicoLab® Mouse Diet 20	NA	36.5	2.5	6.5	6	11	17	NA	NA	NA	NA	0
E33_G3M4	272	Female	Min/+	+/+	ApcMin/+	110	fecal microbiota transplant: stool from female ApcMin/+ Ret+/- mice	1.5% DSS	5058 - PicoLab® Mouse Diet 20	NA	36	3	6	1	11	12	NA	NA	NA	NA	1
E33_G4M1	275	Female	+/+	+/+	wild-type	114	fecal microbiota transplant: stool from female ApcMin/+ Ret+/- mice	1.5% DSS	5058 - PicoLab® Mouse Diet 20	NA	36	2.5	5.5	0	0	0	NA	NA	NA	NA	0
E33_G4M2	275	Female	Min/+	+/+	ApcMin/+	114	fecal microbiota transplant: stool from female ApcMin/+ Ret+/- mice	1.5% DSS	5058 - PicoLab® Mouse Diet 20	NA	30	2	5.5	16	38	54	NA	NA	NA	NA	2
E33_G4M3	275	Female	Min/+	+/-	ApcMin/+ Ret+/-	114	fecal microbiota transplant: stool from female ApcMin/+ Ret+/- mice	1.5% DSS	5058 - PicoLab® Mouse Diet 20	NA	30	2	5.5	15	43	58	NA	NA	NA	NA	2
E33_G4M4	275	Female	+/+	+/+	wild-type	110	fecal microbiota transplant: stool from female ApcMin/+ Ret+/- mice	1.5% DSS	5058 - PicoLab® Mouse Diet 20	NA	36	3	6.5	0	0	0	NA	NA	NA	NA	0
E33_G5M1	276	Male	+/+	+/-	Ret+/-	110	fecal microbiota transplant: stool from female ApcMin/+ Ret+/- mice	1.5% DSS	5058 - PicoLab® Mouse Diet 20	NA	40	2.5	6.5	0	0	0	NA	NA	NA	NA	0
E33_G5M2	276	Male	+/+	+/+	wild-type	110	fecal microbiota transplant: stool from female ApcMin/+ Ret+/- mice	1.5% DSS	5058 - PicoLab® Mouse Diet 20	NA	39	3.5	6.25	0	0	0	NA	NA	NA	NA	0
E33_G5M3	276	Male	Min/+	+/+	ApcMin/+	110	fecal microbiota transplant: stool from female ApcMin/+ Ret+/- mice	1.5% DSS	5058 - PicoLab® Mouse Diet 20	NA	35	3	6	7	11	19	NA	NA	NA	NA	1
E33_G5M4	277	Male	Min/+	+/-	ApcMin/+ Ret+/-	110	fecal microbiota transplant: stool from female ApcMin/+ Ret+/- mice	1.5% DSS	5058 - PicoLab® Mouse Diet 20	NA	36	2.5	5.5	11	33	44	NA	NA	NA	NA	2
E33_G5M5	277	Male	+/+	+/+	wild-type	110	fecal microbiota transplant: stool from female ApcMin/+ Ret+/- mice	1.5% DSS	5058 - PicoLab® Mouse Diet 20	NA	36	2.5	7.5	0	0	0	NA	NA	NA	NA	0
E33_G5M6	277	Male	Min/+	+/-	ApcMin/+ Ret+/-	110	fecal microbiota transplant: stool from female ApcMin/+ Ret+/- mice	1.5% DSS	5058 - PicoLab® Mouse Diet 20	NA	39	3	6.5	6	12	18	NA	NA	NA	NA	2
E33_G6M1	281	Male	Min/+	+/-	ApcMin/+ Ret+/-	115	fecal microbiota transplant: stool from female ApcMin/+ Ret+/- mice	1.5% DSS	5058 - PicoLab® Mouse Diet 20	NA	37	2.5	7	4	21	25	NA	NA	NA	NA	0
E33_G6M2	281	Male	Min/+	+/+	ApcMin/+	115	fecal microbiota transplant: stool from female ApcMin/+ Ret+/- mice	1.5% DSS	5058 - PicoLab® Mouse Diet 20	NA	37	2.5	7.5	4	28	32	NA	NA	NA	NA	2
E33_G7M1	282	Female	+/+	+/-	Ret+/-	115	fecal microbiota transplant: stool from female ApcMin/+ Ret+/- mice	1.5% DSS	5058 - PicoLab® Mouse Diet 20	NA	36	2.5	7	0	0	0	NA	NA	NA	NA	0
E33_G7M2	282	Female	+/+	+/+	wild-type	115	fecal microbiota transplant: stool from female ApcMin/+ Ret+/- mice	1.5% DSS	5058 - PicoLab® Mouse Diet 20	NA	38	2.5	7.5	0	0	0	NA	NA	NA	NA	0
E33_G8M1	283	Male	+/+	+/+	wild-type	112	fecal microbiota transplant: stool from female ApcMin/+ Ret+/- mice	1.5% DSS	5058 - PicoLab® Mouse Diet 20	NA	38	2	7	0	0	0	NA	NA	NA	NA	0
E33_G8M2	283	Male	Min/+	+/+	ApcMin/+	112	fecal microbiota transplant: stool from female ApcMin/+ Ret+/- mice	1.5% DSS	5058 - PicoLab® Mouse Diet 20	NA	34	3	6	8	18	26	NA	NA	NA	NA	1
E33_G8M3	283	Male	Min/+	+/+	ApcMin/+	112	fecal microbiota transplant: stool from female ApcMin/+ Ret+/- mice	1.5% DSS	5058 - PicoLab® Mouse Diet 20	NA	38	2	8	5	24	29	NA	NA	NA	NA	2
E33_G8M4	283	Male	Min/+	+/+	ApcMin/+	112	fecal microbiota transplant: stool from female ApcMin/+ Ret+/- mice	1.5% DSS	5058 - PicoLab® Mouse Diet 20	NA	33	2	7.5	2	12	14	NA	NA	NA	NA	1
E33_G8M5	283	Male	+/+	+/+	wild-type	112	fecal microbiota transplant: stool from female ApcMin/+ Ret+/- mice	1.5% DSS	5058 - PicoLab® Mouse Diet 20	NA	36	3	7	0	0	0	NA	NA	NA	NA	0
E34_G1M1	256	Male	Apc_Het	+/-	ApcMin/+ Ret+/-	92	microbiota-depleted (chronic antibiotics)	none	5058 - PicoLab® Mouse Diet 20	NA	36	2.5	7	NA	NA	14	NA	NA	NA	NA	0
E34_G1M2	256	Male	+/+	+/-	Ret+/-	92	microbiota-depleted (chronic antibiotics)	none	5058 - PicoLab® Mouse Diet 20	NA	37.5	3	6.25	NA	NA	0	NA	NA	NA	NA	0
E34_G1M3	256	Male	Apc_Het	+/+	ApcMin/+	92	microbiota-depleted (chronic antibiotics)	none	5058 - PicoLab® Mouse Diet 20	NA	38	3	8.5	NA	NA	8	NA	NA	NA	NA	0
E34_G1M4	256	Male	Apc_Het	+/-	ApcMin/+ Ret+/-	92	microbiota-depleted (chronic antibiotics)	none	5058 - PicoLab® Mouse Diet 20	NA	36	3.5	7	NA	NA	9	NA	NA	NA	NA	0
E34_G1M5	256	Male	Apc_Het	+/-	ApcMin/+ Ret+/-	92	microbiota-depleted (chronic antibiotics)	none	5058 - PicoLab® Mouse Diet 20	NA	37	2	7	NA	NA	13	NA	NA	NA	NA	0
E34_G2M1	257	Male	Apc_Het	+/-	ApcMin/+ Ret+/-	90	microbiota-depleted (chronic antibiotics)	none	5058 - PicoLab® Mouse Diet 20	NA	36	3	8	NA	NA	14	NA	NA	NA	NA	0
E34_G2M2	257	Male	+/+	+/-	Ret+/-	90	microbiota-depleted (chronic antibiotics)	none	5058 - PicoLab® Mouse Diet 20	NA	36	3	7.25	NA	NA	0	NA	NA	NA	NA	0
E34_G3M1	258	Female	Apc_Het	+/-	ApcMin/+ Ret+/-	90	microbiota-depleted (chronic antibiotics)	none	5058 - PicoLab® Mouse Diet 20	NA	36	3	7	NA	NA	6	NA	NA	NA	NA	0
E34_G3M2	258	Female	+/+	+/+	wild-type	90	microbiota-depleted (chronic antibiotics)	none	5058 - PicoLab® Mouse Diet 20	NA	34	2.5	8.25	NA	NA	0	NA	NA	NA	NA	0
E34_G3M3	258	Female	+/+	+/+	wild-type	90	microbiota-depleted (chronic antibiotics)	none	5058 - PicoLab® Mouse Diet 20	NA	37	3	6.5	NA	NA	0	NA	NA	NA	NA	0
E34_G3M4	258	Female	+/+	+/-	Ret+/-	90	microbiota-depleted (chronic antibiotics)	none	5058 - PicoLab® Mouse Diet 20	NA	37	3	7	NA	NA	0	NA	NA	NA	NA	0
E34_G4M1	285	Female	Apc_Het	+/-	ApcMin/+ Ret+/-	90	microbiota-depleted (chronic antibiotics)	none	5058 - PicoLab® Mouse Diet 20	NA	37	3	6.5	NA	NA	1	NA	NA	NA	NA	0
E34_G4M2	285	Female	+/+	+/+	wild-type	90	microbiota-depleted (chronic antibiotics)	none	5058 - PicoLab® Mouse Diet 20	NA	38	4	7	NA	NA	0	NA	NA	NA	NA	0
E34_G4M3	285	Female	+/+	+/+	wild-type	90	microbiota-depleted (chronic antibiotics)	none	5058 - PicoLab® Mouse Diet 20	NA	38	3	7	NA	NA	0	NA	NA	NA	NA	0
E34_G5M1	288	Female	Apc_Het	+/+	ApcMin/+	88	microbiota-depleted (chronic antibiotics)	none	5058 - PicoLab® Mouse Diet 20	NA	40	4	7.5	NA	NA	6	NA	NA	NA	NA	0
E34_G5M2	288	Female	+/+	+/+	wild-type	88	microbiota-depleted (chronic antibiotics)	none	5058 - PicoLab® Mouse Diet 20	NA	41	3.5	8.5	NA	NA	0	NA	NA	NA	NA	0
E34_G5M3	288	Female	+/+	+/+	wild-type	88	microbiota-depleted (chronic antibiotics)	none	5058 - PicoLab® Mouse Diet 20	NA	39	3	7.25	NA	NA	0	NA	NA	NA	NA	0
E34_G5M4	288	Female	Apc_Het	+/+	ApcMin/+	89	microbiota-depleted (chronic antibiotics)	none	5058 - PicoLab® Mouse Diet 20	NA	40	3	7.5	NA	NA	6	NA	NA	NA	NA	0
E34_G6M1	289	Male	Apc_Het	+/+	ApcMin/+	92	microbiota-depleted (chronic antibiotics)	none	5058 - PicoLab® Mouse Diet 20	NA	41	5	6.5	NA	NA	30	NA	NA	NA	NA	0
E34_G6M2	289	Male	Apc_Het	+/+	ApcMin/+	92	microbiota-depleted (chronic antibiotics)	none	5058 - PicoLab® Mouse Diet 20	NA	40	5	7	NA	NA	28	NA	NA	NA	NA	1
E34_G7M1	290	Female	+/+	+/+	wild-type	92	microbiota-depleted (chronic antibiotics)	none	5058 - PicoLab® Mouse Diet 20	NA	40	4	8	NA	NA	0	NA	NA	NA	NA	0
E34_G7M2	290	Female	Apc_Het	+/+	ApcMin/+	92	microbiota-depleted (chronic antibiotics)	none	5058 - PicoLab® Mouse Diet 20	NA	38	4	7	NA	NA	21	NA	NA	NA	NA	2
E34_G7M3	290	Female	Apc_Het	+/+	ApcMin/+	92	microbiota-depleted (chronic antibiotics)	none	5058 - PicoLab® Mouse Diet 20	NA	40	5	7	NA	NA	40	NA	NA	NA	NA	1
E34_G7M4	290	Female	+/+	+/+	wild-type	92	microbiota-depleted (chronic antibiotics)	none	5058 - PicoLab® Mouse Diet 20	NA	39	4	7.5	NA	NA	0	NA	NA	NA	NA	0
E34_G7M5	290	Female	+/+	+/+	wild-type	92	microbiota-depleted (chronic antibiotics)	none	5058 - PicoLab® Mouse Diet 20	NA	40	4.5	7.5	NA	NA	0	NA	NA	NA	NA	0
E34_G8M1	298	Male	Apc_Het	+/-	ApcMin/+ Ret+/-	90	microbiota-depleted (chronic antibiotics)	none	5058 - PicoLab® Mouse Diet 20	NA	38	4.5	7	NA	NA	18	NA	NA	NA	NA	0
E34_G8M2	298	Male	Apc_Het	+/-	ApcMin/+ Ret+/-	90	microbiota-depleted (chronic antibiotics)	none	5058 - PicoLab® Mouse Diet 20	NA	41	4.5	7	NA	NA	8	NA	NA	NA	NA	0
E34_G9M1	299	Female	+/+	+/-	Ret+/-	90	microbiota-depleted (chronic antibiotics)	none	5058 - PicoLab® Mouse Diet 20	NA	41	3.5	7	NA	NA	0	NA	NA	NA	NA	0
E34_G9M2	299	Female	+/+	+/-	Ret+/-	90	microbiota-depleted (chronic antibiotics)	none	5058 - PicoLab® Mouse Diet 20	NA	42	4.5	8	NA	NA	0	NA	NA	NA	NA	0
E34_G9M3	299	Female	Apc_Het	+/-	ApcMin/+ Ret+/-	90	microbiota-depleted (chronic antibiotics)	none	5058 - PicoLab® Mouse Diet 20	NA	42	4	7	NA	NA	4	NA	NA	NA	NA	0
E35_G1M1	237	Male	Apc_Het	+/-	ApcMin/+ Ret+/-	117	native microbiota (SPF)	none	5053 - PicoLab® Rodent Diet 20	NA	40	3	7	NA	NA	14	NA	NA	NA	NA	3
E35_G1M2	237	Male	Apc_Het	+/+	ApcMin/+	117	native microbiota (SPF)	none	5053 - PicoLab® Rodent Diet 20	NA	39.5	3	7.5	NA	NA	29	NA	NA	NA	NA	1
E35_G1M3	243	Male	Apc_Het	+/-	ApcMin/+ Ret+/-	111	native microbiota (SPF)	none	5053 - PicoLab® Rodent Diet 20	NA	39.5	3	7.5	NA	NA	55	NA	NA	NA	NA	2
E35_G1M4	243	Male	+/+	+/+	wild-type	111	native microbiota (SPF)	none	5053 - PicoLab® Rodent Diet 20	NA	40	3.5	8	NA	NA	0	NA	NA	NA	NA	0
E35_G1M5	245	Male	Apc_Het	+/-	ApcMin/+ Ret+/-	110	native microbiota (SPF)	none	5053 - PicoLab® Rodent Diet 20	NA	38	4	6.5	NA	NA	20	NA	NA	NA	NA	4
E35_G2M1	305	Male	+/+	+/+	wild-type	112	native microbiota (SPF)	none	5053 - PicoLab® Rodent Diet 20	NA	41	3	7	0	0	0	NA	NA	NA	NA	0
E35_G2M2	305	Male	+/+	+/+	wild-type	112	native microbiota (SPF)	none	5053 - PicoLab® Rodent Diet 20	NA	39	3	7.5	0	0	0	NA	NA	NA	NA	0
E35_G2M3	305	Male	Apc_Het	+/+	ApcMin/+	104	native microbiota (SPF)	none	5053 - PicoLab® Rodent Diet 20	NA	37	2.5	7	12	40	52	NA	NA	NA	NA	2
E35_G2M4	305	Male	Apc_Het	+/+	ApcMin/+	112	native microbiota (SPF)	none	5053 - PicoLab® Rodent Diet 20	NA	38	3.5	6	6	35	41	NA	NA	NA	NA	1
E35_G2M5	306	Male	Apc_Het	+/-	ApcMin/+ Ret+/-	112	native microbiota (SPF)	none	5053 - PicoLab® Rodent Diet 20	NA	39	3	7	8	16	24	NA	NA	NA	NA	0
E35_G2M6	306	Male	+/+	+/+	wild-type	112	native microbiota (SPF)	none	5053 - PicoLab® Rodent Diet 20	NA	40	3	6.5	0	0	0	NA	NA	NA	NA	0
E35_G2M7	306	Male	+/+	+/+	wild-type	112	native microbiota (SPF)	none	5053 - PicoLab® Rodent Diet 20	NA	37	3	6.5	0	0	0	NA	NA	NA	NA	0
E35_G2M8	306	Male	Apc_Het	+/-	ApcMin/+ Ret+/-	112	native microbiota (SPF)	none	5053 - PicoLab® Rodent Diet 20	NA	40	3	6.25	14	55	69	NA	NA	NA	NA	4
E35_G3M1	307	Male	Apc_Het	+/-	ApcMin/+ Ret+/-	113	native microbiota (SPF)	none	5053 - PicoLab® Rodent Diet 20	NA	39	3	7.5	4	12	16	NA	NA	NA	NA	1
E35_G4M1	308	Female	Apc_Het	+/+	ApcMin/+	113	native microbiota (SPF)	none	5053 - PicoLab® Rodent Diet 20	NA	36	25	6.5	4	23	27	NA	NA	NA	NA	1
E35_G4M2	308	Female	Apc_Het	+/-	ApcMin/+ Ret+/-	113	native microbiota (SPF)	none	5053 - PicoLab® Rodent Diet 20	NA	39	3	6.5	5	30	35	NA	NA	NA	NA	0
E35_G5M1	309	Male	Apc_Het	+/+	ApcMin/+	113	native microbiota (SPF)	none	5053 - PicoLab® Rodent Diet 20	NA	39	3	5.5	8	28	36	NA	NA	NA	NA	2
E35_G5M2	309	Male	+/+	+/+	wild-type	113	native microbiota (SPF)	none	5053 - PicoLab® Rodent Diet 20	NA	38	3	7	0	0	0	NA	NA	NA	NA	0
E35_G6M1	310	Female	Apc_Het	+/+	ApcMin/+	113	native microbiota (SPF)	none	5053 - PicoLab® Rodent Diet 20	NA	36	2	7	13	19	32	NA	NA	NA	NA	2
E35_G6M2	310	Female	+/+	+/+	wild-type	113	native microbiota (SPF)	none	5053 - PicoLab® Rodent Diet 20	NA	35	2	6	0	0	0	NA	NA	NA	NA	0
E35_G6M3	310	Female	+/+	+/+	wild-type	113	native microbiota (SPF)	none	5053 - PicoLab® Rodent Diet 20	NA	34	2	5.75	0	0	0	NA	NA	NA	NA	0
E35_G6M4	310	Female	+/+	+/+	wild-type	113	native microbiota (SPF)	none	5053 - PicoLab® Rodent Diet 20	NA	33.5	2	6	0	0	0	NA	NA	NA	NA	0
E35_G6M5	310	Female	+/+	+/+	wild-type	113	native microbiota (SPF)	none	5053 - PicoLab® Rodent Diet 20	NA	36	2.5	6.5	0	0	0	NA	NA	NA	NA	0
E35_G7M1	313	Male	Apc_Het	+/+	ApcMin/+	119	native microbiota (SPF)	none	5053 - PicoLab® Rodent Diet 20	NA	37	2	6	13	47	60	NA	NA	NA	NA	2
E35_G7M2	313	Male	+/+	+/+	wild-type	119	native microbiota (SPF)	none	5053 - PicoLab® Rodent Diet 20	NA	39	3	7	0	0	0	NA	NA	NA	NA	0
E35_G7M3	313	Male	Apc_Het	+/+	ApcMin/+	119	native microbiota (SPF)	none	5053 - PicoLab® Rodent Diet 20	NA	39	2.5	5.5	15	48	63	NA	NA	NA	NA	2
E35_G7M4	313	Male	Apc_Het	+/+	ApcMin/+	119	native microbiota (SPF)	none	5053 - PicoLab® Rodent Diet 20	NA	37	2.5	5	14	40	54	NA	NA	NA	NA	3
E35_G8M1	314	Female	+/+	+/+	wild-type	119	native microbiota (SPF)	none	5053 - PicoLab® Rodent Diet 20	NA	38	2.5	7	0	0	0	NA	NA	NA	NA	0
E35_G8M2	314	Female	Apc_Het	+/+	ApcMin/+	119	native microbiota (SPF)	none	5053 - PicoLab® Rodent Diet 20	NA	37.5	3	5	12	43	55	NA	NA	NA	NA	3
E35_G9M3	319	Female	Apc_Het	+/+	ApcMin/+	117	native microbiota (SPF)	none	5053 - PicoLab® Rodent Diet 20	NA	36	2.5	7	16	33	49	NA	NA	NA	NA	4
E35_G9M4	319	Female	Apc_Het	+/+	ApcMin/+	117	native microbiota (SPF)	none	5053 - PicoLab® Rodent Diet 20	NA	36	0.5	6.5	12	30	52	NA	NA	NA	NA	0
E35_G10M1	321	Female	Apc_Het	+/+	ApcMin/+	114	native microbiota (SPF)	none	5053 - PicoLab® Rodent Diet 20	NA	35	2.5	7	11	20	31	NA	NA	NA	NA	0
E35_G10M2	321	Female	Apc_Het	+/+	ApcMin/+	114	native microbiota (SPF)	none	5053 - PicoLab® Rodent Diet 20	NA	36	2.5	6.5	8	24	32	NA	NA	NA	NA	0
E35_G10M3	321	Female	+/+	+/+	wild-type	114	native microbiota (SPF)	none	5053 - PicoLab® Rodent Diet 20	NA	37	2.5	6	0	0	0	NA	NA	NA	NA	0
E35_G10M4	321	Female	+/+	+/+	wild-type	114	native microbiota (SPF)	none	5053 - PicoLab® Rodent Diet 20	NA	37	2.5	6	0	0	0	NA	NA	NA	NA	0
E35_G10M5	321	Female	Apc_Het	+/+	ApcMin/+	114	native microbiota (SPF)	none	5053 - PicoLab® Rodent Diet 20	NA	36	2.5	6.25	7	15	22	NA	NA	NA	NA	1
E35_G11M1	322	Male	+/+	+/+	wild-type	114	native microbiota (SPF)	none	5053 - PicoLab® Rodent Diet 20	NA	34	2.5	6.5	0	0	0	NA	NA	NA	NA	0
E35_G11M2	322	Male	+/+	+/+	wild-type	114	native microbiota (SPF)	none	5053 - PicoLab® Rodent Diet 20	NA	37	2.5	7.5	0	0	0	NA	NA	NA	NA	0
E35_G11M3	322	Male	Apc_Het	+/+	ApcMin/+	114	native microbiota (SPF)	none	5053 - PicoLab® Rodent Diet 20	NA	37	2.5	6.5	11	26	37	NA	NA	NA	NA	0
E35_G12M1	323	Female	Apc_Het	+/+	ApcMin/+	115	native microbiota (SPF)	none	5053 - PicoLab® Rodent Diet 20	NA	35	2.5	6.5	9	15	24	NA	NA	NA	NA	1
E35_G12M2	323	Female	+/+	+/+	wild-type	115	native microbiota (SPF)	none	5053 - PicoLab® Rodent Diet 20	NA	37	2.5	7	0	0	0	NA	NA	NA	NA	0
E35_G12M3	323	Female	Apc_Het	+/+	ApcMin/+	115	native microbiota (SPF)	none	5053 - PicoLab® Rodent Diet 20	NA	35	2.5	6.5	11	28	39	NA	NA	NA	NA	1
E35_G12M4	323	Female	Apc_Het	+/+	ApcMin/+	115	native microbiota (SPF)	none	5053 - PicoLab® Rodent Diet 20	NA	36	2.5	5.5	10	23	33	NA	NA	NA	NA	1
E35_G12M5	323	Female	Apc_Het	+/+	ApcMin/+	115	native microbiota (SPF)	none	5053 - PicoLab® Rodent Diet 20	NA	35	2.5	6.5	11	25	36	NA	NA	NA	NA	0
E35_G13M1	324	Male	Apc_Het	+/-	ApcMin/+ Ret+/-	115	native microbiota (SPF)	none	5053 - PicoLab® Rodent Diet 20	NA	36	3	7.5	8	10	18	NA	NA	NA	NA	1
E35_G13M2	324	Male	Apc_Het	+/+	ApcMin/+	115	native microbiota (SPF)	none	5053 - PicoLab® Rodent Diet 20	NA	36	3	7.5	9	36	45	NA	NA	NA	NA	1
E35_G13M3	324	Male	Apc_Het	+/+	ApcMin/+	115	native microbiota (SPF)	none	5053 - PicoLab® Rodent Diet 20	NA	40	4	6	13	37	50	NA	NA	NA	NA	2
E35_G13M4	324	Male	Apc_Het	+/+	ApcMin/+	115	native microbiota (SPF)	none	5053 - PicoLab® Rodent Diet 20	NA	28	3	7.5	5	19	24	NA	NA	NA	NA	0
E35_G14M1	325	Female	+/+	+/+	wild-type	115	native microbiota (SPF)	none	5053 - PicoLab® Rodent Diet 20	NA	31	2.5	5	0	0	0	NA	NA	NA	NA	0
E35_G14M2	325	Female	Apc_Het	+/-	ApcMin/+ Ret+/-	115	native microbiota (SPF)	none	5053 - PicoLab® Rodent Diet 20	NA	36	3	7	7	14	21	NA	NA	NA	NA	0
E35_G15M1	326	Male	Apc_Het	+/+	ApcMin/+	114	native microbiota (SPF)	none	5053 - PicoLab® Rodent Diet 20	NA	36	2.5	6.5	3	25	28	NA	NA	NA	NA	1
E35_G15M2	326	Male	Apc_Het	+/+	ApcMin/+	114	native microbiota (SPF)	none	5053 - PicoLab® Rodent Diet 20	NA	37	3	6.5	6	12	18	NA	NA	NA	NA	3
E35_G15M3	326	Male	Apc_Het	+/+	ApcMin/+	114	native microbiota (SPF)	none	5053 - PicoLab® Rodent Diet 20	NA	37.5	3.5	7.5	6	30	36	NA	NA	NA	NA	3
E35_G16M1	327	Female	Apc_Het	+/-	ApcMin/+ Ret+/-	114	native microbiota (SPF)	none	5053 - PicoLab® Rodent Diet 20	NA	34	3	7	5	14	19	NA	NA	NA	NA	2
E35_G16M2	327	Female	Apc_Het	+/-	ApcMin/+ Ret+/-	114	native microbiota (SPF)	none	5053 - PicoLab® Rodent Diet 20	NA	34.5	3	7	8	23	31	NA	NA	NA	NA	0
E35_G16M3	327	Female	+/+	+/-	Ret+/-	114	native microbiota (SPF)	none	5053 - PicoLab® Rodent Diet 20	NA	38	3	7	0	0	0	NA	NA	NA	NA	0
E35_G17M1	329	Female	Apc_Het	+/-	ApcMin/+ Ret+/-	112	native microbiota (SPF)	none	5053 - PicoLab® Rodent Diet 20	NA	35	2.5	7	11	27	38	NA	NA	NA	NA	0
E35_G17M2	329	Female	+/+	+/+	wild-type	112	native microbiota (SPF)	none	5053 - PicoLab® Rodent Diet 20	NA	37	2.5	6	0	0	0	NA	NA	NA	NA	0
E35_G17M3	329	Female	+/+	+/+	wild-type	112	native microbiota (SPF)	none	5053 - PicoLab® Rodent Diet 20	NA	37	2.5	7.5	0	0	0	NA	NA	NA	NA	0
E35_G18M1	329	Male	Apc_Het	+/-	ApcMin/+ Ret+/-	117	native microbiota (SPF)	none	5053 - PicoLab® Rodent Diet 20	NA	37	3	7.5	8	36	44	NA	NA	NA	NA	1
E35_G18M2	353	Male	Apc_Het	+/-	ApcMin/+ Ret+/-	117	native microbiota (SPF)	none	5053 - PicoLab® Rodent Diet 20	NA	36	3	7	4	10	14	NA	NA	NA	NA	1
E35_G18M3	353	Male	Apc_Het	+/+	ApcMin/+	117	native microbiota (SPF)	none	5053 - PicoLab® Rodent Diet 20	NA	36	3	6.5	11	22	33	NA	NA	NA	NA	5
E35_G18M4	353	Male	Apc_Het	+/+	ApcMin/+	117	native microbiota (SPF)	none	5053 - PicoLab® Rodent Diet 20	NA	38.5	3	8.5	3	40	43	NA	NA	NA	NA	1
E35_G19M1	354	Female	+/+	+/+	wild-type	117	native microbiota (SPF)	none	5053 - PicoLab® Rodent Diet 20	NA	36	3	6.5	0	0	0	NA	NA	NA	NA	0
E35_G19M2	354	Female	Apc_Het	+/-	ApcMin/+ Ret+/-	117	native microbiota (SPF)	none	5053 - PicoLab® Rodent Diet 20	NA	31	2.5	6.5	12	30	42	NA	NA	NA	NA	2
E35_G19M3	354	Female	+/+	+/+	wild-type	117	native microbiota (SPF)	none	5053 - PicoLab® Rodent Diet 20	NA	31	2.5	7	0	0	0	NA	NA	NA	NA	0
E35_G20M1	355	Male	+/+	+/-	Ret+/-	120	native microbiota (SPF)	none	5053 - PicoLab® Rodent Diet 20	NA	37	3	8	0	0	0	NA	NA	NA	NA	0
E35_G20M2	355	Male	Apc_Het	+/-	ApcMin/+ Ret+/-	120	native microbiota (SPF)	none	5053 - PicoLab® Rodent Diet 20	NA	36	2.5	7	7	16	23	NA	NA	NA	NA	0
E35_G20M3	355	Male	+/+	+/-	Ret+/-	120	native microbiota (SPF)	none	5053 - PicoLab® Rodent Diet 20	NA	36	3	7	0	0	0	NA	NA	NA	NA	0
E35_G21M1	356	Female	+/+	+/+	wild-type	120	native microbiota (SPF)	none	5053 - PicoLab® Rodent Diet 20	NA	37	2.5	6.5	0	0	0	NA	NA	NA	NA	0
E35_G21M2	356	Female	+/+	+/+	wild-type	120	native microbiota (SPF)	none	5053 - PicoLab® Rodent Diet 20	NA	37	2.5	7	0	0	0	NA	NA	NA	NA	0
E35_G21M3	356	Female	Apc_Het	+/+	ApcMin/+	120	native microbiota (SPF)	none	5053 - PicoLab® Rodent Diet 20	NA	37	2.5	6.5	11	25	36	NA	NA	NA	NA	0
E35_G21M4	356	Female	Apc_Het	+/-	ApcMin/+ Ret+/-	120	native microbiota (SPF)	none	5053 - PicoLab® Rodent Diet 20	NA	35	2.5	6.5	11	28	39	NA	NA	NA	NA	0
E35_G21M5	356	Female	Apc_Het	+/+	ApcMin/+	120	native microbiota (SPF)	none	5053 - PicoLab® Rodent Diet 20	NA	35	2.5	7	12	24	36	NA	NA	NA	NA	1
E37_G1M2	367	Male	Apc_Het	+/-	ApcMin/+ Ret+/-	120	fecal microbiota transplant: B obeum plus stool from female ApcMin/+ Ret+/- mice	1.5% DSS	5058 - PicoLab® Mouse Diet 20	NA	35	3	7	8	50	58	NA	NA	NA	NA	1
E37_G1M3	367	Male	Apc_Het	+/-	ApcMin/+ Ret+/-	120	fecal microbiota transplant: B obeum plus stool from female ApcMin/+ Ret+/- mice	1.5% DSS	5058 - PicoLab® Mouse Diet 20	NA	36	2.5	6.5	7	49	56	NA	NA	NA	NA	1
E37_G1M4	367	Male	+/+	+/-	Ret+/-	120	fecal microbiota transplant: B obeum plus stool from female ApcMin/+ Ret+/- mice	1.5% DSS	5058 - PicoLab® Mouse Diet 20	NA	37	3	7	0	0	0	NA	NA	NA	NA	0
E37_G1M5	367	Male	+/+	+/-	Ret+/-	120	fecal microbiota transplant: B obeum plus stool from female ApcMin/+ Ret+/- mice	1.5% DSS	5058 - PicoLab® Mouse Diet 20	NA	34	3	7	0	0	0	NA	NA	NA	NA	0
E37_G2M2	368	Female	+/+	+/+	wild-type	120	fecal microbiota transplant: B obeum plus stool from female ApcMin/+ Ret+/- mice	1.5% DSS	5058 - PicoLab® Mouse Diet 20	NA	36	3	7	0	0	0	NA	NA	NA	NA	0
E37_G2M3	368	Female	Apc_Het	+/-	ApcMin/+ Ret+/-	120	fecal microbiota transplant: B obeum plus stool from female ApcMin/+ Ret+/- mice	1.5% DSS	5058 - PicoLab® Mouse Diet 20	NA	32	2	5	9	59	68	NA	NA	NA	NA	1
E37_G2M4	368	Female	+/+	+/-	Ret+/-	120	fecal microbiota transplant: B obeum plus stool from female ApcMin/+ Ret+/- mice	1.5% DSS	5058 - PicoLab® Mouse Diet 20	NA	36	2.5	6	0	0	0	NA	NA	NA	NA	0
E37_G2M5	368	Female	+/+	+/+	wild-type	120	fecal microbiota transplant: B obeum plus stool from female ApcMin/+ Ret+/- mice	1.5% DSS	5058 - PicoLab® Mouse Diet 20	NA	37	3	7	0	0	0	NA	NA	NA	NA	0
E37_G3M1	373	Male	Apc_Het	+/+	ApcMin/+	111	fecal microbiota transplant: B obeum plus stool from female ApcMin/+ Ret+/- mice	1.5% DSS	5058 - PicoLab® Mouse Diet 20	NA	37	2	5.5	11	42	53	NA	NA	NA	NA	1
E37_G3M3	373	Male	+/+	+/+	wild-type	111	fecal microbiota transplant: B obeum plus stool from female ApcMin/+ Ret+/- mice	1.5% DSS	5058 - PicoLab® Mouse Diet 20	NA	38	3	7.5	0	0	0	NA	NA	NA	NA	0
E37_G4M1	374	Female	+/+	+/-	Ret+/-	116	fecal microbiota transplant: B obeum plus stool from female ApcMin/+ Ret+/- mice	1.5% DSS	5058 - PicoLab® Mouse Diet 20	NA	31	3	7	0	0	0	NA	NA	NA	NA	0
E37_G4M2	374	Female	Apc_Het	+/-	ApcMin/+ Ret+/-	116	fecal microbiota transplant: B obeum plus stool from female ApcMin/+ Ret+/- mice	1.5% DSS	5058 - PicoLab® Mouse Diet 20	NA	35	2.5	7	21	60	81	NA	NA	NA	NA	1
E37_G5M1	376	Female	Apc_Het	+/+	ApcMin/+	117	fecal microbiota transplant: B obeum plus stool from female ApcMin/+ Ret+/- mice	1.5% DSS	5058 - PicoLab® Mouse Diet 20	NA	37.5	3	6.5	8	5	13	NA	NA	NA	NA	3
E37_G5M2	376	Female	+/+	+/+	wild-type	117	fecal microbiota transplant: B obeum plus stool from female ApcMin/+ Ret+/- mice	1.5% DSS	5058 - PicoLab® Mouse Diet 20	NA	37	3	6.5	0	0	0	NA	NA	NA	NA	0
E37_G5M3	376	Female	Apc_Het	+/+	ApcMin/+	117	fecal microbiota transplant: B obeum plus stool from female ApcMin/+ Ret+/- mice	1.5% DSS	5058 - PicoLab® Mouse Diet 20	NA	37	3	6.5	3	10	13	NA	NA	NA	NA	1
E37_G5M4	376	Female	Apc_Het	+/+	ApcMin/+	117	fecal microbiota transplant: B obeum plus stool from female ApcMin/+ Ret+/- mice	1.5% DSS	5058 - PicoLab® Mouse Diet 20	NA	36	3	7.5	5	13	18	NA	NA	NA	NA	3
E37_G5M5	378	Female	+/+	+/+	wild-type	117	fecal microbiota transplant: B obeum plus stool from female ApcMin/+ Ret+/- mice	1.5% DSS	5058 - PicoLab® Mouse Diet 20	NA	36	3	6.5	0	0	0	NA	NA	NA	NA	0
E37_G5M6	378	Female	+/+	+/+	wild-type	117	fecal microbiota transplant: B obeum plus stool from female ApcMin/+ Ret+/- mice	1.5% DSS	5058 - PicoLab® Mouse Diet 20	NA	35.5	3	6.25	0	0	0	NA	NA	NA	NA	0
E37_G5M7	378	Female	Apc_Het	+/+	ApcMin/+	117	fecal microbiota transplant: B obeum plus stool from female ApcMin/+ Ret+/- mice	1.5% DSS	5058 - PicoLab® Mouse Diet 20	NA	35	2.5	6	2	6	8	NA	NA	NA	NA	2
E37_G5M8	378	Female	Apc_Het	+/+	ApcMin/+	117	fecal microbiota transplant: B obeum plus stool from female ApcMin/+ Ret+/- mice	1.5% DSS	5058 - PicoLab® Mouse Diet 20	NA	36	2.5	6.5	8	7	15	NA	NA	NA	NA	5
E37_G6M1	380	Male	+/+	+/+	wild-type	120	fecal microbiota transplant: B obeum plus stool from female ApcMin/+ Ret+/- mice	1.5% DSS	5058 - PicoLab® Mouse Diet 20	NA	35	3	7	0	0	0	NA	NA	NA	NA	0
E37_G6M2	380	Male	Apc_Het	+/-	ApcMin/+ Ret+/-	120	fecal microbiota transplant: B obeum plus stool from female ApcMin/+ Ret+/- mice	1.5% DSS	5058 - PicoLab® Mouse Diet 20	NA	36	3	6.76	6	20	26	NA	NA	NA	NA	1
E37_G6M3	380	Male	Apc_Het	+/-	ApcMin/+ Ret+/-	120	fecal microbiota transplant: B obeum plus stool from female ApcMin/+ Ret+/- mice	1.5% DSS	5058 - PicoLab® Mouse Diet 20	NA	34	3	7	1	17	18	NA	NA	NA	NA	1
E37_G7M1	381	Female	+/+	+/+	wild-type	120	fecal microbiota transplant: B obeum plus stool from female ApcMin/+ Ret+/- mice	1.5% DSS	5058 - PicoLab® Mouse Diet 20	NA	34	3	7	0	0	9	NA	NA	NA	NA	0
E37_G7M2	381	Female	Apc_Het	+/+	ApcMin/+	120	fecal microbiota transplant: B obeum plus stool from female ApcMin/+ Ret+/- mice	1.5% DSS	5058 - PicoLab® Mouse Diet 20	NA	30	3	6	11	44	55	NA	NA	NA	NA	2
E37_G7M3	381	Female	Apc_Het	+/-	ApcMin/+ Ret+/-	120	fecal microbiota transplant: B obeum plus stool from female ApcMin/+ Ret+/- mice	1.5% DSS	5058 - PicoLab® Mouse Diet 20	NA	34	4	5	13	28	41	NA	NA	NA	NA	1
E37_G7M4	381	Female	Apc_Het	+/-	ApcMin/+ Ret+/-	120	fecal microbiota transplant: B obeum plus stool from female ApcMin/+ Ret+/- mice	1.5% DSS	5058 - PicoLab® Mouse Diet 20	NA	35	3	7	7	35	42	NA	NA	NA	NA	1
E37_G9M2	391	Female	Apc_Het	+/+	ApcMin/+	115	fecal microbiota transplant: B obeum plus stool from female ApcMin/+ Ret+/- mice	1.5% DSS	5058 - PicoLab® Mouse Diet 20	NA	36.5	2	5	11	7	18	NA	NA	NA	NA	4
E37_G9M3	391	Female	Apc_Het	+/-	ApcMin/+ Ret+/-	115	fecal microbiota transplant: B obeum plus stool from female ApcMin/+ Ret+/- mice	1.5% DSS	5058 - PicoLab® Mouse Diet 20	NA	37	2	6	6	14	20	NA	NA	NA	NA	9
E37_G9M4	391	Female	Apc_Het	+/+	ApcMin/+	115	fecal microbiota transplant: B obeum plus stool from female ApcMin/+ Ret+/- mice	1.5% DSS	5058 - PicoLab® Mouse Diet 20	NA	36.5	3	7	4	27	31	NA	NA	NA	NA	7
E37_G9M5	391	Female	+/+	+/+	wild-type	115	fecal microbiota transplant: B obeum plus stool from female ApcMin/+ Ret+/- mice	1.5% DSS	5058 - PicoLab® Mouse Diet 20	NA	39	3.5	7	0	0	0	NA	NA	NA	NA	0
E37_G10M4	409	Male	Apc_Het	+/-	ApcMin/+ Ret+/-	114	fecal microbiota transplant: B obeum plus stool from female ApcMin/+ Ret+/- mice	1.5% DSS	5058 - PicoLab® Mouse Diet 20	NA	39	4	7.5	0	0	0	NA	NA	NA	NA	0
E37_G13M1	418	Female	Apc_Het	+/-	ApcMin/+ Ret+/-	119	fecal microbiota transplant: B obeum plus stool from female ApcMin/+ Ret+/- mice	1.5% DSS	5058 - PicoLab® Mouse Diet 20	NA	39	2.5	6.5	5	13	18	NA	NA	NA	NA	2
E37_G13M2	418	Female	Apc_Het	+/+	ApcMin/+	119	fecal microbiota transplant: B obeum plus stool from female ApcMin/+ Ret+/- mice	1.5% DSS	5058 - PicoLab® Mouse Diet 20	NA	39	2.5	6	3	1	4	NA	NA	NA	NA	10
E37_G13M3	418	Female	Apc_Het	+/-	ApcMin/+ Ret+/-	119	fecal microbiota transplant: B obeum plus stool from female ApcMin/+ Ret+/- mice	1.5% DSS	5058 - PicoLab® Mouse Diet 20	NA	40	2.5	7	4	41	55	NA	NA	NA	NA	5
E37_G15M2	420	Female	Apc_Het	+/+	ApcMin/+	119	fecal microbiota transplant: B obeum plus stool from female ApcMin/+ Ret+/- mice	1.5% DSS	5058 - PicoLab® Mouse Diet 20	NA	39	3	7.5	13	32	45	NA	NA	NA	NA	3
