# Supplementary material for: RET is a sex-biased regulator of intestinal tumorigenesis
Source: Front Gastroenterol (Lausanne). 2024 Jan 16;2:1323471. doi: 10.3389/fgstr.2023.1323471 (PMC11326521; doi:10.3389/fgstr.2023.1323471)
Supplement: Supplementary Table 2 — Gene expression data. (A) Normalized data from the NanoString nCounter® Tumor Signaling 360 Panels in conjunction with a 55-gene Panel Plus. (B) Genes significantly correlated with Apc expression in ApcMin /+ and ApcMin /+Ret+/- mice. [file Table_2.xlsx]

## Sheet: Table S2A
Table S2A. Normalized data from the NanoString nCounter® Tumor Signaling 360 Panels in conjunction with a 55-gene Panel Plus.
MouseID	Sex	Genotype	Colonic tissue type	Abcc1	Abcc4	Abcg2	Abi1	Abl1	Ackr2	Ackr3	Acot12	Acsl3	Actg2	Adh1	Adm	Adora2a	Adora2b	Ago2	Ago4	Ahr	Aimp2	Akt1	Akt1s1	Akt2	Akt3	Aldh1a3	Aldoa	Alk	Amotl2	Angpt2	Apbb1	Apc	Ar	Arg1	Arid1a	Arid1b	Arid2	Arid4a	Arid4b	Asbt	Ash1l	Asxl2	Atf2	Atf4	Atf7ip	Atg101	Atg2b	Atg4b	Atm
E20G22M1	Female	ApcMin/+	Non-tumor	451.1	294.45	4129.39	5344.89	804.44	29.45	212.01	34.16	5956.17	22008.5	318.01	113.07	57.71	60.07	969.34	61.25	628.95	782.06	2067.05	118.96	1917.47	373.36	81.27	32719.5	23.56	82.45	102.47	88.34	2383.88	69.49	150.76	820.93	969.34	758.51	651.33	657.22	1229.63	1167.21	763.22	1154.25	3939.76	1164.85	485.26	568.88	977.58	381.61
E20G13M2	Female	ApcMin/+	Non-tumor	389.99	275.64	4704.01	5385.29	911.19	32.5	231.11	36.11	8117.66	14783.7	422.49	162.5	66.2	49.35	899.15	96.29	666.84	646.38	2336.36	116.76	1904.23	416.48	105.92	35307.7	24.07	145.65	130	103.52	2447.09	46.94	170.92	760.73	1048.41	811.28	844.99	654.81	1756.18	1050.82	757.12	1285.54	4600.49	1349.33	547.68	538.05	1091.74	334.62
E20G15M4	Female	ApcMin/+	Non-tumor	411.67	279.24	3457.41	5101.2	801.74	38.86	270.61	30.23	5319.98	20194.6	349.77	123.79	82.05	57.58	908.25	61.89	713.94	783.03	2334.69	110.83	2010.83	398.71	86.36	31696.8	18.97	105.08	120.91	110.83	2282.87	100.76	151.14	816.13	1050.75	775.83	787.35	577.2	449.09	1134.24	758.56	1196.13	4512.49	1207.65	503.79	525.38	967.27	339.7
E20G06M2	Female	ApcMin/+	Non-tumor	387.43	271.82	4247.63	5338.83	782.66	32.03	135.13	24.21	6633.11	14038.7	380.4	116.38	50.77	58.58	924.82	63.27	615.51	912.33	2276.13	105.45	1801.22	349.15	107.01	31621.3	17.97	88.26	92.17	89.83	2173.02	53.9	108.57	818.59	878.74	802.97	784.23	557.71	568.64	1070.89	797.5	1231.02	4467.9	1081.04	499.12	528.02	1005.28	308.54
E20G11M4	Female	ApcMin/+	Non-tumor	330.71	368.09	3146.29	4633.36	842.63	49.83	209.53	24.92	5550.74	18841.5	438.31	138.17	88.34	29.45	952.49	70.22	644.43	774.68	2250.42	118.92	1889.13	516.45	66.82	27692.5	32.84	148.37	117.79	127.98	2234.57	72.48	57.76	908.32	1037.44	749.76	918.52	631.98	41.91	1123.51	738.44	1182.41	3738.62	1413.45	636.51	518.72	977.41	412.26
E20G03M4	Female	ApcMin/+	Non-tumor	372.62	267.34	3837.93	4948.48	927.44	32.96	233.46	20.14	4312.18	14579.9	288.39	106.2	60.43	52.19	882.58	77.82	605.17	852.36	2223.84	86.98	1817.34	341.5	90.64	29892.3	29.3	113.53	88.81	111.7	2224.75	67.75	131.84	833.14	982.37	786.45	815.74	625.31	777.29	1169.14	812.08	1153.58	3756.45	1317.46	480.66	508.12	945.75	332.34
E20G06M4	Female	ApcMin/+	Non-tumor	418.45	318.12	3337.3	4950.22	1042.69	26.58	255.53	24.01	4353.41	22507.9	331.84	80.6	56.59	65.17	998.96	72.03	655.11	781.16	2276.6	106.33	1879.59	404.73	107.18	31274.8	25.72	116.62	118.33	108.04	2290.32	81.46	152.63	984.38	1097.57	896.06	875.48	691.13	523.06	1369.39	790.59	1175.6	4224.79	1450.85	451.89	614.81	1002.39	385.86
E20G12M1	Male	ApcMin/+	Non-tumor	404.59	238.63	5409.92	5300.92	822.93	35.35	146.32	73.65	9765.16	9427.35	353.53	95.26	38.3	98.2	865.16	69.72	507.7	815.07	2050.45	97.22	1642.91	250.41	175.78	39375.9	21.6	68.74	77.58	85.44	2575.83	52.05	134.54	837.66	979.07	777.76	654.02	514.58	6940.88	1025.22	764.01	1116.55	4565.39	1090.04	564.66	505.74	1083.16	277.91
E20G24M2	Male	ApcMin/+	Non-tumor	451.63	204.36	6016.89	5567.52	850.2	49.68	190.82	53.07	8792.18	12608.5	319.53	121.94	40.65	88.07	993.59	100.49	564.54	701.16	1890.09	101.62	2091.06	399.7	151.3	35157.4	21.45	84.68	90.33	77.91	2508.83	93.71	132.1	995.85	981.17	815.2	799.39	712.45	4321.01	1155.05	751.97	1072.63	3836.63	1376.35	539.7	529.54	1017.31	282.27
E20G24M5	Male	ApcMin/+	Non-tumor	350.16	338.54	3463.4	5619.11	784.95	43.15	132.76	39.83	8685.88	15071.7	371.73	164.29	61.4	46.47	1010.64	79.66	557.6	736.82	2059.45	117.83	1503.52	351.82	101.23	34237.4	23.23	124.46	160.97	64.72	2612.07	43.15	89.61	838.05	1004	980.77	808.18	710.27	94.59	1390.67	1040.51	1246.29	4342.94	1179.91	545.98	622.32	899.46	345.18
E20G17M1	Male	ApcMin/+	Non-tumor	451.7	346.23	3765.92	5812.41	779.82	36.22	186.43	36.22	7087.6	13310.2	367.54	141.69	58.59	45.81	966.25	87.36	670.09	718.03	2176.46	107.6	1686.41	438.91	99.08	30999.9	17.8	115.06	126.77	77.77	2552.52	49	152.34	975.84	1009.93	933.22	779.82	687.13	129.97	1325.26	953.47	1375.33	3699.87	1407.29	568.88	591.26	1028.04	398.43
E20G14M2	Male	ApcMin/+	Non-tumor	369.81	303.57	4043.05	5730.65	724.44	37.26	172.49	44.16	7237.48	20227.7	420.86	157.31	68.99	49.68	1033.53	80.03	576.79	754.8	2246.45	89.69	1803.51	562.99	122.81	29623.3	23.46	125.57	131.09	103.49	2494.83	38.64	106.25	883.12	1007.31	818.27	872.09	615.43	35.88	1255.69	836.21	1145.3	4037.53	1232.23	598.87	500.9	872.09	347.73
E20G09M3	Male	ApcMin/+	Non-tumor	395.94	310.2	3354.54	5546.21	782.52	45.21	169.91	37.41	6034.11	17951.1	447.38	157.44	62.35	68.59	868.25	62.35	559.61	888.52	2190.11	124.7	1858.09	456.73	123.15	35719.9	34.29	112.23	124.7	74.82	2473.81	51.44	305.52	793.43	849.55	765.37	732.64	629.75	215.11	1042.84	693.67	1229.89	3787.88	944.63	575.2	431.79	950.87	324.23
E20G16M2	Female	ApcMin/+ Ret+/-	Non-tumor	332.55	286.81	4744.69	5550.71	740.51	30.91	135.99	37.09	6707.83	9824.39	383.23	165.66	63.05	61.81	916.05	70.47	529.11	828.28	2180.73	117.44	1672.63	275.68	121.15	39317.4	18.54	93.95	71.7	86.54	2252.43	46.98	119.92	712.07	853.01	734.33	697.24	499.44	2032.38	902.45	677.46	1017.42	3706.25	928.42	499.44	485.84	878.97	274.45
E20G22M2	Female	ApcMin/+ Ret+/-	Non-tumor	338.89	202.03	4262.14	5006.17	1056.85	23.9	170.53	29.33	8083.29	11588.4	291.09	74.95	58.65	52.14	829.84	92.32	537.66	736.42	2136.5	103.19	2144.1	284.58	115.13	36084.8	16.29	106.44	97.76	127.08	2434.11	153.15	101.01	853.73	1066.62	874.37	804.85	601.74	3834.19	1205.65	811.37	1152.43	3410.58	1239.32	446.42	603.91	1022.09	407.31
E20G19M2	Female	ApcMin/+ Ret+/-	Non-tumor	392.73	232.5	3430.91	4990.06	893.07	35.35	201.86	32.2	5748.82	15593	267.06	102.9	54.98	40.84	839.66	79.33	626.8	714.77	2079.91	94.26	1968.38	326.75	149.24	31754.8	21.99	97.4	109.97	110.75	2302.2	91.11	186.94	900.93	1014.04	831.02	800.39	635.44	2310.05	1202.55	882.86	1211.19	4397.82	1508.88	438.29	582.03	1052.52	306.33
E20G16M1	Female	ApcMin/+ Ret+/-	Non-tumor	484.57	377.19	2402.64	4793.35	767.23	31.2	212	40.38	7343.75	13215.4	386.37	125.73	45.89	37.63	793.84	52.31	560.74	834.22	2348.49	95.44	1835.48	323.04	109.21	34496.9	13.94	89.94	110.13	73.42	1849.24	37.63	291.84	684.63	821.38	694.73	653.43	519.44	310.2	851.66	694.73	1093.94	3941.69	945.27	465.29	451.53	900.3	253.3
E20G21M2	Female	ApcMin/+ Ret+/-	Non-tumor	406.76	223.59	3688.62	4910.16	1016.9	34.11	173.06	30.32	4637.3	14650.9	351.18	83.37	50.53	53.06	891.84	107.37	569.71	773.09	2016.11	117.48	2017.37	309.49	179.38	31142.3	32.84	132.64	93.48	109.9	2072.95	78.32	203.38	917.1	962.58	818.57	821.1	598.77	3670.93	1155.85	814.78	999.21	3809.89	1224.07	474.97	492.66	970.16	394.13
E20G11M1	Female	ApcMin/+ Ret+/-	Non-tumor	450.92	341.68	3335.56	5171.57	888.73	32.33	208.86	17.48	5677.54	21653.6	373.14	116.22	48.06	56.8	968.25	64.67	686.86	779.49	2358.58	111.86	1940.87	416.84	83.02	30527.8	27.09	76.03	68.16	110.98	2176.81	62.04	112.73	816.2	1022.43	839.79	723.56	544.42	86.51	1287.21	822.31	1323.04	4569.47	1425.28	541.8	574.13	988.35	391.49
E20G17M4	Male	ApcMin/+ Ret+/-	Non-tumor	441.9	221.72	4890.11	5033.31	900.73	38.49	195.54	36.95	7589.22	12373.1	341.82	56.97	53.89	60.05	974.64	67.75	506.56	805.27	1975.45	93.92	1963.13	304.86	141.65	33032.9	35.41	129.34	97	92.38	2432.74	93.92	260.21	1014.67	917.67	929.98	832.98	642.06	5013.29	1216.37	868.4	1193.27	4260.37	1381.12	557.37	577.39	1040.84	415.72
E20G10M1	Male	ApcMin/+ Ret+/-	Non-tumor	360.37	323.19	3286.2	5601.41	687.84	35.75	230.23	17.16	7338.9	11427.3	569.15	205.92	72.93	18.59	1115.42	55.77	653.52	930.95	2318.07	112.97	1743.2	497.65	313.18	29876.1	17.16	77.22	141.57	88.66	2421.04	57.2	87.23	860.88	952.4	1059.65	839.43	705	45.76	1201.22	825.13	1268.43	3334.82	1265.57	870.89	519.1	922.37	304.6
E20G09M4	Male	ApcMin/+ Ret+/-	Non-tumor	368.98	342.71	2873.04	5513.43	720.45	57.54	136.33	18.76	6090.04	6756.7	535.33	151.34	70.04	18.76	1054.41	66.29	507.82	891.8	2382.73	78.8	1634.77	399	317.7	30403.9	21.26	101.31	96.31	71.29	2331.45	43.78	317.7	800.5	868.04	928.08	782.99	617.88	110.07	1178.23	754.22	1225.76	4170.09	1175.73	742.96	535.33	979.36	395.25
E20G24M7	Male	ApcMin/+ Ret+/-	Non-tumor	398.14	253.36	6003.61	6005.18	739.63	37.77	187.27	37.77	7951.83	10683.8	396.57	95.99	58.23	45.64	1074.83	91.27	626.33	865.53	2061.53	75.54	1820.75	368.24	151.07	30285.6	12.11	72.39	95.99	77.11	2672.12	55.08	138.48	897	873.39	897	690.85	602.72	3528.2	1323.47	722.32	1292	4543.23	1356.52	531.91	490.99	1041.78	341.49
E20G24M6	Male	ApcMin/+ Ret+/-	Non-tumor	352.25	352.25	3395.39	5369.35	879.93	46.97	201.68	30.39	5387.31	12093.8	433.75	214.11	89.79	45.58	882.69	62.16	582.93	744.55	2469.87	140.9	1882.79	381.26	110.51	28348.3	24.86	133.99	143.66	100.84	2402.19	52.49	215.49	761.13	944.85	765.27	828.82	647.86	74.59	1143.77	903.41	1234.94	4670.38	1368.93	555.31	584.32	955.9	343.96
E20G13M2	Female	ApcMin/+	Tumor	652.5	909.94	391.1	4549.68	703	24.75	196.05	40.6	3826.88	488.14	342.59	116.84	73.27	65.35	989.15	52.48	789.14	1019.84	2536.73	97.03	2416.92	183.18	414.87	19186.9	19.8	95.05	292.09	20.79	2084.24	22.77	1442.63	1073.31	872.31	1098.06	632.7	788.15	83.17	1080.24	762.41	1298.07	3416.96	1574.32	537.64	609.92	892.11	392.09
E20G15M4	Female	ApcMin/+	Tumor	722.63	849.09	343.25	4174.46	656.82	34.84	263.24	23.23	4979.67	425.83	280.02	87.75	107.1	89.04	1043.94	47.74	861.99	1152.33	2481.45	109.68	2783.4	175.49	268.4	18989.6	17.68	105.81	316.15	33.55	1960.12	32.26	1607.84	987.16	806.5	1051.68	618.1	756.18	117.43	1032.32	821.99	1206.53	3676.36	1514.93	566.49	596.17	929.09	411.64
E20G06M2	Female	ApcMin/+	Tumor	491.82	557.46	1814.1	4937.98	657.49	37.51	192.77	39.6	4306.53	5723.63	360.53	113.58	79.19	69.81	1001.35	47.93	674.17	1149.31	2367.39	112.53	2342.39	338.65	390.75	22478.8	19.8	113.58	165.68	46.89	2148.58	27.09	1229.54	917.99	797.12	858.6	636.65	587.68	131.29	1066.99	743.98	1181.61	3879.32	1254.55	557.46	572.05	880.48	355.32
E20G06M3	Female	ApcMin/+	Tumor	666.7	792.38	311.17	3948.45	671.4	36.29	178.1	24.19	3621.82	517.5	313.19	66.54	76.62	63.85	807.16	36.96	875.04	1094.81	2734.68	127.02	2670.83	137.78	242.62	19740.2	16.23	99.47	295.04	32.26	1837.46	20.83	1428.83	915.37	830.69	996.69	489.27	551.1	102.16	938.22	776.92	1097.5	3919.55	1284.34	469.11	529.6	900.58	381.74
E20G03M4	Female	ApcMin/+	Tumor	529.05	504.79	1742.48	4574.13	767.86	38.83	190.27	33.01	3563.59	6812.67	387.33	145.61	67.95	57.27	852.31	60.19	670.78	1094.03	2768.56	110.66	2612.27	265.01	358.2	23580.3	16.5	105.81	177.65	51.45	1936.63	30.09	1714.33	798.92	782.42	826.1	622.25	579.53	144.64	945.5	710.58	1117.32	3774.24	1367.78	470.81	483.43	891.14	311.61
E20G06M4	Female	ApcMin/+	Tumor	487.08	550.08	1250.61	4413.79	685.48	34.79	197.46	26.33	3228.07	4252.06	406.21	118.48	63.94	67.7	899.87	30.09	691.12	1129.31	2768.26	110.02	2458.9	386.47	306.54	22591.8	14.36	101.55	156.09	59.24	1951.13	37.61	1645.53	840.63	850.04	868.84	559.48	481.44	74.28	894.23	723.09	1051.26	3798.83	1116.14	502.12	446.64	893.29	346.97
E20G12M1	Male	ApcMin/+	Tumor	547.17	477.25	1602.49	4405.03	772.38	30.9	187.81	60.98	5894.51	8862.1	371.56	114.64	54.47	53.66	706.53	38.21	703.28	1041.5	2814.73	129.27	2194.39	145.53	389.44	29210	19.9	57.73	127.65	45.53	1898.44	26.02	895.15	667.5	785.39	754.5	474	423.59	173.99	739.05	656.12	1026.05	3997.7	887.84	502.46	413.84	969.95	235.78
E20G24M2	Male	ApcMin/+	Tumor	686.1	776.23	1192.85	3997.02	817.61	30.35	229.93	29.43	4574.6	4059.56	295.22	129.68	75.42	73.58	809.34	45.07	722.89	886.59	2470.32	104.85	2327.76	235.44	267.63	20637.2	14.57	108.52	192.22	46.9	1864.23	27.59	1413.58	869.12	783.59	893.03	561.02	671.38	82.77	1053.98	787.26	1033.74	4062.32	1316.09	440.54	548.14	847.96	320.06
E20G24M5	Male	ApcMin/+	Tumor	850.11	949.52	211.09	3727.49	668.56	36.02	214.69	44.67	5112.16	268	269.44	159.94	56.91	60.52	819.13	42.51	900.54	1088.57	2649.73	153.45	2591.38	118.15	537.44	22228.8	19.06	95.1	224.77	19.06	1814.04	19.06	2726.82	891.89	758.61	1053.27	477.64	587.87	175.06	1044.62	796.79	1058.31	3548.83	1241.3	459.63	588.59	824.17	309.78
E20G17M1	Male	ApcMin/+	Tumor	659.33	768.24	184.77	3877.18	709.89	31.12	213.94	33.06	3579.61	594.17	266.45	78.77	94.33	35.01	921.89	50.57	908.27	1138.75	2454.48	101.14	2443.78	140.03	124.47	16818.6	15.97	114.75	211.02	24.31	2012.98	15.97	949.12	1043.45	829.5	1144.58	549.44	693.36	72.93	1041.5	875.21	1196.12	4099.87	1373.11	503.73	559.16	789.63	427.88
E20G14M2	Male	ApcMin/+	Tumor	729.31	646.08	209.12	3774.51	633.59	32.25	232.01	37.45	4294.7	374.54	300.67	140.45	69.71	64.5	913.46	49.94	864.56	1185	2622.81	108.2	2678.99	137.33	311.07	21534.9	14.55	97.8	439.04	19.77	1823.79	14.55	2416.81	906.17	716.82	1061.19	554.52	597.18	169.58	877.04	731.39	988.36	3500.89	1256.78	497.3	607.58	863.52	321.48
E20G09M3	Male	ApcMin/+	Tumor	555.31	567.36	368.02	4116.1	539.98	27.38	131.43	31.76	5384.44	1288.06	265.06	64.62	49.29	42.72	806.13	70.1	766.7	1175.25	2581.6	143.48	2270.53	140.2	439.21	21730.5	13.38	75.57	187.29	25.19	1895.95	23	1267.25	832.42	734.94	964.95	506.02	619.93	311.06	901.42	822.56	1086.53	3407.44	1133.62	578.31	583.79	831.32	314.35
E20G16M2	Female	ApcMin/+ Ret+/-	Tumor	577.21	747.99	688.54	4283.65	711.24	36.75	223.75	30.27	3853.44	2029.95	332.92	128.63	85.39	55.13	880.94	41.07	866.89	1029.03	2472.04	115.66	2384.49	211.86	266.98	21356.6	13.35	103.77	185.92	28.1	1970.5	28.1	2388.81	830.14	778.26	970.66	486.41	593.42	126.47	897.16	736.1	1072.26	3717.25	1078.75	539.37	508.03	815.01	311.3
E20G19M2	Female	ApcMin/+ Ret+/-	Tumor	588.9	638.92	1246.02	4739.64	702.59	22.74	219.42	38.65	3847.19	4176.88	376.31	123.92	82.99	89.81	1034.56	50.02	750.34	1059.57	2529.55	98.91	2701.22	254.66	450.2	21298.2	13.33	98.91	159.16	48.89	2035.01	42.06	1937.24	823.1	804.91	884.49	619.6	603.68	164.85	1012.96	734.42	1140.29	4101.85	1259.66	538.88	534.33	916.32	310.37
E20G08M2	Female	ApcMin/+ Ret+/-	Tumor	445.29	506.84	1551.89	4545.85	628.72	32.58	217.22	24.14	3944.89	4804.1	343.93	112.23	88.09	61.54	911.1	53.1	679.4	983.51	2296.46	100.16	2199.92	339.1	278.76	22186.2	13.47	101.37	155.67	45.86	1988.74	47.06	1623.09	769.91	714.4	848.35	598.55	521.32	96.54	901.45	638.37	1110.22	3864.04	1110.22	535.8	413.92	868.87	305.31
E20G21M3	Female	ApcMin/+ Ret+/-	Tumor	613.15	831.28	249.58	3663.16	784.12	29.48	245.65	22.6	3408.66	525.69	263.34	83.52	103.17	45.2	916.77	38.32	819.49	1102.48	2771.93	205.36	2648.12	177.85	170.97	20735.9	12.83	98.26	303.63	36.36	1646.85	18.67	1112.31	960.99	764.47	1104.45	528.64	622.97	89.42	1151.61	864.69	1150.63	3641.54	1453.27	487.37	540.43	860.76	419.57
E20G16M1	Female	ApcMin/+ Ret+/-	Tumor	603.87	673.44	400.36	4339.6	725.98	36.26	208.69	31.08	5304.62	1631.05	267.89	94.73	76.96	37.74	774.82	48.1	1100.44	908.77	2455.46	93.25	2317.81	204.25	171.69	23474.8	14.61	102.13	283.44	24.42	1804.22	17.02	1426.06	884.35	906.55	1078.24	553.55	679.36	102.87	959.09	785.92	1138.18	3477.45	1239.57	535.79	575.01	973.15	337.46
E20G21M2	Female	ApcMin/+ Ret+/-	Tumor	710.27	815.02	127.79	3295.02	685.75	32.69	173.11	19.32	3175.4	277.12	270.44	69.84	49.78	62.41	843.26	49.04	806.11	1017.11	2769.75	172.37	2577.32	247.4	351.42	19825.1	16.67	120.36	180.54	23.03	1757.09	16.67	1216.96	864.06	733.3	984.42	509.67	575.05	211	967.33	829.88	930.18	3182.83	1346.24	462.12	548.3	801.65	393.77
E20G11M1	Female	ApcMin/+ Ret+/-	Tumor	703.92	779.7	386.72	3886	739.86	29.69	160.16	38.28	4039.13	539.07	314.07	73.44	86.72	76.56	950.8	53.13	749.23	986.73	2640.67	126.56	2571.13	144.53	388.29	21067.5	12	83.6	171.88	18.75	1777.37	12	1153.14	888.3	800.01	1053.14	546.88	635.17	129.69	1020.33	798.45	1073.45	3325.05	1450.8	410.94	568.76	881.26	386.72
E20G24M6	Male	ApcMin/+ Ret+/-	Tumor	685.07	762.69	242.98	3984.44	754.82	28.12	239.61	21.37	3694.21	337.47	302.6	106.87	85.49	64.12	1078.79	47.25	755.94	1180.03	2639.04	111.37	2559.17	177.74	141.74	18454.2	11.33	86.62	211.48	22.5	1867.35	18	735.69	1136.16	751.44	1104.66	609.7	727.82	77.62	1028.17	861.68	1219.4	4519.89	1333.02	525.33	586.08	885.31	413.97
E20G24M7	Male	ApcMin/+ Ret+/-	Tumor	553.87	634.31	1380.09	4667.7	684.87	29.88	230.97	37.92	3753.01	4180.48	320.6	111.46	67.8	57.46	1013.52	51.71	736.58	1085.91	2575.17	97.67	2370.62	299.92	338.99	18012.4	16.09	91.93	197.65	39.07	2175.27	32.18	1445.59	944.57	800.93	999.73	637.76	698.66	88.48	1227.25	802.08	1147.97	4196.57	1391.58	555.02	574.56	939.98	373.46
E20G10M1	Male	ApcMin/+ Ret+/-	Tumor	551.57	455.79	2771.05	5027.96	740.93	38.53	241.1	35.23	4858.42	5101.72	389.73	167.34	51.74	41.84	994.14	34.13	637.44	1140.57	2522.24	103.49	2325.17	233.4	227.89	25971	16.51	118.9	101.29	57.25	2250.31	80.37	1903.51	951.21	824.6	886.25	586.8	570.28	1580.94	1042.58	740.93	1152.68	4033.82	1291.39	493.22	508.63	974.33	342.39
E20G09M4	Male	ApcMin/+ Ret+/-	Tumor	425.62	233.62	4902.05	5282.03	831.11	28.2	201.4	73.85	7535.01	5299.48	429.65	123.52	61.76	41.62	1058.02	57.73	483.36	833.79	2175.11	127.55	1938.8	218.85	139.64	37759.6	21.48	95.33	75.19	53.71	2342.94	65.79	355.81	836.48	855.27	788.14	710.27	690.13	5189.38	1161.4	753.23	1100.98	3752.74	968.06	503.5	490.07	1043.25	281.96
E20G17M4	Male	ApcMin/+ Ret+/-	Tumor	490.71	494.99	2754.11	4963.57	805	24.83	210.67	16.8	5029.51	11064.4	388.8	118.18	78.79	75.36	972.85	42.82	572.92	828.12	2533.17	110.47	2015.92	358.82	161.86	26701.9	17.13	143.87	98.48	79.64	2165.78	49.67	455.59	850.38	851.24	826.41	738.2	623.44	98.48	1186.08	799	1208.35	4302.45	1276.86	455.59	582.34	942.02	345.98
[truncated: 803 more columns]

## Sheet: Table S2B
Table S2B. Genes significantly correlated with Apc expression in ApcMin/+ and ApcMin/+Ret+/- mice.
	ApcMin/+				ApcMin/+				ApcMin/+ Ret+/-				ApcMin/+ Ret+/-
	Male				Female				Male				Female
	Gene	Correlation	Adjusted p-value		Gene	Correlation	Adjusted p-value		Gene	Correlation	Adjusted p-value		Gene	Correlation	Adjusted p-value
	Atf2	0.858645	0.0285596		Abi1	0.863908	0.0265214		Abcc1	-0.910079	0.0319285		Abcg2	0.858896	0.013294
	Ccnb2	0.872683	0.0232825		Acot12	0.837565	0.0374347		Abcc4	-0.89707	0.0390232		Abi1	0.831697	0.0203404
	Cd40	-0.815157	0.0480926		Aldh1a3	0.837749	0.0373522		Abcg2	0.888459	0.0439626		Actg2	0.870721	0.0107527
	Cdc25c	0.830689	0.0405726		Ccnd1	-0.977936	0.000724886		Abi1	0.973572	0.00513678		Adh1	0.906035	0.00493908
	Dicer1	0.909698	0.0118635		Cdh1	0.954255	0.00309105		Alk	0.939777	0.01758		Adm	0.866543	0.0116153
	Egln3	-0.825433	0.0430508		Cdkn2a	0.938223	0.0056067		Arid1a	-0.886526	0.0450969		Akt1	-0.766704	0.044327
	Fgfr3	0.837769	0.0373434		Chuk	0.894811	0.0160153		Arid1b	0.8822	0.0476679		Akt1s1	-0.783712	0.0370481
	Gper	0.842738	0.0351522		Clock	0.83656	0.0378861		Asxl2	-0.935644	0.019408		Ar	0.837694	0.0186399
	Ifng	0.873635	0.0229432		Col4a1	-0.826468	0.0425574		Atf4	-0.921309	0.0261835		Arg1	0.825176	0.0222853
	Kpna2	0.816478	0.0474298		Ctnnd1	0.954684	0.00303374		Atg4b	0.918914	0.0273778		Arid1a	-0.896007	0.00632899
	Myb	0.812048	0.0496694		Epcam	0.859428	0.0282517		Atm	-0.913652	0.0300614		Arid2	-0.866419	0.0116414
	Ruvbl1	0.872643	0.0232967		Fen1	-0.867504	0.0251699		Atxn7	0.894259	0.0406152		Asxl2	-0.874739	0.00995882
	Snai2	-0.922048	0.00887804		Fos	0.815407	0.047967		Aurka	-0.882684	0.0473782		Atf7ip	-0.795726	0.032339
	Sox7	-0.87747	0.0216005		Foxa1	-0.950666	0.00359073		Aurkb	-0.970368	0.00609573		Atm	-0.94503	0.00132089
	Ssrp1	0.834086	0.0390077		Gpnmb	0.848236	0.0328009		Bcap31	0.922081	0.0258022		B4galnt1	0.835877	0.0191463
	Stag2	0.917926	0.0098277		H2afx	-0.868634	0.024752		Birc5	-0.954594	0.0115352		Bcl2	-0.919263	0.00340477
	Wee1	0.943646	0.00467412		Ifng	0.875395	0.0223222		Brca1	-0.943977	0.0157832		Car9	0.757572	0.048534
	Stk11ip	-0.827944	0.041858		Il20ra	0.830009	0.0408891		Bub1	-0.927657	0.0231027		Cart	0.946028	0.00126242
					Iqgap1	0.999287	7.62911e-07		Bub1b	-0.918468	0.0276022		Casp3	0.761469	0.0467132
					Itga11	0.951327	0.00349598		Cacybp	-0.884157	0.0464993		Ccnk	0.812513	0.0263517
					Itgb1	0.853019	0.0308175		Cbx2	-0.900349	0.0371925		Cd163	0.865574	0.0118209
					Jak1	0.90345	0.0135328		Ccl2	-0.952723	0.0122521		Cd244a	-0.942808	0.00145664
					Kdr	0.922935	0.0086797		Ccl4	-0.918024	0.0278261		Cd247	0.757779	0.0484362
					Klf5	0.857621	0.0289646		Ccna2	-0.945187	0.0152778		Cd276	-0.89913	0.00587459
					Kras	0.959011	0.00248574		Ccnb1	-0.961263	0.00909878		Cd28	0.835674	0.0192034
					Lck	-0.82702	0.0422951		Ccnb2	-0.92314	0.025282		Cd300a	0.89937	0.00584045
					Lta	0.843729	0.0347226		Ccnd2	0.951322	0.0127977		Cd34	0.812985	0.0261931
					Ltb	-0.896004	0.0156603		Ccne1	-0.912983	0.0304081		Cd38	0.936475	0.00188747
					Ltbp1	-0.835163	0.0385172		Ccne2	-0.908735	0.0326401		Cd3g	0.880452	0.0088903
					Map3k7	0.879342	0.0209593		Ccnk	-0.919616	0.0270258		Cd53	0.877239	0.00948268
					Met	0.857949	0.0288344		Cd14	-0.927418	0.0232162		Cdk12	-0.775657	0.0404053
					Nek2	0.850713	0.0317663		Cd276	-0.957887	0.0103086		Cdk4	-0.859879	0.013071
					Pgk1	0.814942	0.0482011		Cd8b1	-0.896302	0.0394563		Cdk6	-0.827435	0.0216003
					Pik3cb	0.873867	0.0228609		Cdc20	-0.950128	0.0132691		Ceacam1	0.885002	0.00808885
					Pla2r1	0.888463	0.0179671		Cdca5	-0.987773	0.00161998		Ceacam2	-0.823734	0.0227291
					Pten	0.863715	0.0265947		Cdca8	-0.912095	0.0308703		Chd8	-0.791232	0.0340589
					Rock1	0.81518	0.0480813		Cdcp1	-0.906948	0.0335944		Cited2	0.845522	0.0165464
					Rock2	0.878438	0.0212678		Cdk1	-0.934007	0.0201483		Col6a3	-0.800022	0.0307414
					Stag2	0.827107	0.0422541		Cdk2	-0.96809	0.00680976		Cop1	0.90562	0.00499272
					Tox2	0.820965	0.0452109		Cdk4	-0.955755	0.0110975		Cox5b	0.8646	0.0120294
					Ube2c	-0.916211	0.0102368		Cdk6	-0.945726	0.0150539		Csf1r	0.870479	0.0108015
					Vcp	-0.861946	0.0272727		Cenpa	-0.913579	0.0300988		Cxcr6	0.797343	0.0317324
					Wnt4	0.891357	0.0170639		Cgas	-0.915238	0.0292437		Cybb	0.844475	0.016818
					G6pdx	-0.901558	0.0140592		Chek2	-0.886003	0.0454052		Dcn	0.84355	0.0170602
					Psmc4	-0.834883	0.0386447		Cited2	0.884848	0.0460887		Dock2	0.769844	0.0429286
									Cmklr1	0.882683	0.0473787		E2f2	0.869979	0.0109031
									Cop1	0.953275	0.0120388		Ehhadh	0.83653	0.0189634
									Creb1	-0.927004	0.0234136		Elovl5	-0.772674	0.0416896
									Cxcl10	-0.967767	0.00691323		Entpd2	0.792891	0.033418
									Cxcl11	-0.941427	0.0168666		Ep300	-0.87318	0.0102627
									Cxcl9	-0.979751	0.00344831		Esr2	0.882953	0.00844426
									Dkc1	-0.892019	0.0418981		Esrp1	0.89405	0.00662365
									Dnmt1	-0.933421	0.0204153		Ezh2	-0.867536	0.0114068
									E2f1	-0.954056	0.0117399		Fas	0.83766	0.0186492
									Ednrb	0.921266	0.0262049		Fblim1	-0.869157	0.011071
									Eif2ak3	-0.898359	0.0383006		Fgfbp1	0.824678	0.022438
									Eme1	-0.968311	0.00673941		Flt1	-0.775752	0.0403649
									Entpd2	0.918706	0.0274825		Foxa1	-0.883267	0.00838925
									Epas1	0.932955	0.0206284		Fxr	0.890516	0.00717586
									Epcam	0.906852	0.033646		Fzd4	0.883414	0.00836357
									Ern1	-0.942315	0.0164866		Gal	0.817568	0.0246823
									Esrp1	0.8848	0.0461168		Gdnf	0.873723	0.0101563
									Exo1	-0.915106	0.0293118		Glp2	0.776253	0.0401516
									Fanca	-0.905693	0.0342696		Grap2	0.869024	0.0110983
									Fancd2	-0.944971	0.0153675		Gsk3b	-0.799697	0.0308608
									Fas	0.896395	0.0394041		H2-Ob	0.86303	0.0123704
									Fen1	-0.92405	0.0248379		Havcr2	0.756991	0.0488085
									Flt1	-0.890033	0.0430457		Hdac1	0.806153	0.0285392
									Foxm1	-0.963177	0.00843536		Hmox1	-0.755383	0.0495735
									Frmd6	0.910367	0.0317769		Hras	0.837981	0.0185607
									Fzd8	0.878695	0.0497837		Hspb1	0.864385	0.0120759
									Gabarap	0.878574	0.049857		Huwe1	-0.853289	0.0146082
									Glud1	0.881887	0.0478553		Ifna1	-0.916637	0.0036831
									Gmps	-0.929948	0.0220218		Ifnar2	0.870351	0.0108274
									Gpnmb	0.945774	0.0150344		Il10ra	0.981444	8.91901e-05
									Gtse1	-0.963405	0.00835728		Il10rb	0.894808	0.00650861
									Hmga1	-0.949551	0.0134989		Il13ra1	0.917947	0.00354264
									Huwe1	-0.970794	0.00596537		Il27ra	0.810401	0.0270674
									Icam1	-0.992868	0.000722272		Il3ra	-0.845107	0.0166537
									Idh2	-0.886719	0.0449828		Il7	0.794284	0.0328856
									Ido1	-0.905273	0.0344967		Il9r	0.821872	0.0233094
									Igf1r	-0.899549	0.0376365		Iqgap1	0.805376	0.0288135
									Ikbkg	0.883613	0.0468228		Irf4	0.893184	0.00675655
									Il10rb	0.960978	0.00919909		Itga8	0.774545	0.0408815
									Il15ra	0.878577	0.0498555		Itgb1	0.869708	0.0109583
									Il20ra	-0.89069	0.0426652		Itgb5	0.845273	0.0166108
									Itga11	0.961107	0.00915365		Itk	0.75614	0.0492127
									Itgb1	0.938855	0.0179825		Jak1	0.816194	0.0251299
									Itgb6	0.927691	0.0230865		Kdm3b	-0.795858	0.0322892
									Jak3	-0.943199	0.0161112		Klrd1	0.803863	0.0293512
									Jmjd1c	0.937163	0.018729		Klrg1	0.880924	0.00880515
									Kat6b	0.907887	0.0330921		Kmt2d	-0.891515	0.0070172
									Kdm1a	-0.911155	0.0313625		Kras	0.808567	0.0276976
									Kif20a	-0.90547	0.0343902		Lamtor5	0.768008	0.0437434
									Kif23	-0.882433	0.047528		Ly6g	0.951252	0.000981541
									Kif2c	-0.902603	0.0359504		Lyn	0.96614	0.000397877
									Krt16	-0.934638	0.0198619		Mafg	-0.943056	0.00144113
									Lamtor1	0.900909	0.0368824		Mall	0.916211	0.00372944
									Lin9	-0.923966	0.0248788		Map2k1	0.918972	0.00343494
									Lmnb1	-0.958783	0.00998279		Map2k2	-0.900374	0.00569906
									Mall	0.886357	0.0451966		Mapk13	0.884364	0.00819849
									Maml2	0.934181	0.0200691		Mcl1	0.795423	0.0324535
									Map2k1	0.900355	0.0371893		Mcm2	-0.79907	0.0310916
									Mapk14	0.882126	0.0477124		Mga	-0.861346	0.012742
									Mcm2	-0.9875	0.00167451		Mtor	-0.92056	0.00327197
									Mcm4	-0.915296	0.029214		Myl9	0.814729	0.0256123
									Mdm2	-0.903497	0.0354614		Nek2	0.755768	0.0493898
									Mki67	-0.906345	0.0339185		Nfam1	0.769171	0.0432265
									Msh2	-0.893816	0.0408678		Nfe2l2	0.758128	0.0482719
									Mst1r	0.928546	0.0226808		Nr3c1	0.782366	0.0375979
									Muc1	-0.96869	0.00661926		Nrp1	0.800606	0.0305276
									Myb	-0.914096	0.0298315		Nsd1	-0.827841	0.0214782
									Mybl2	-0.932089	0.0210269		Nt5e	0.779269	0.0388799
									Myc	-0.967647	0.00695178		Pa2g4	0.757136	0.04874
									Ncapg	-0.887096	0.0447611		Parp1	-0.887438	0.00767763
									Ndfip1	0.921304	0.0261862		Parva	0.785389	0.0363692
									Nfkb2	-0.907233	0.0334418		Pdgfrb	-0.790593	0.0343073
									Nkg7	0.91517	0.0292786		Pdlim5	-0.899269	0.00585483
									Nme1	-0.879886	0.0490615		Pfkp	0.824889	0.0223733
									Nos2	-0.903468	0.0354771		Phb	0.859655	0.0131217
									Nr3c1	0.905461	0.0343951		Phox2b	0.871142	0.0106677
									Nsd1	-0.98041	0.00328176		Pik3ca	0.854159	0.0143995
									Nuf2	-0.944448	0.015586		Pik3r1	0.798082	0.0314571
									Osm	-0.891374	0.0422694		Pik3r3	-0.919183	0.00341311
									Pa2g4	-0.928005	0.0229372		Pik3r5	0.772232	0.0418819
									Parp1	-0.962737	0.00858624		Pla2g4a	0.873165	0.0102656
									Parp2	-0.904156	0.0351026		Plek2	0.787313	0.0355992
									Pbrm1	-0.978141	0.00386667		Prdx6	0.84475	0.0167465
									Pclaf	-0.925511	0.0241299		Prkca	0.81833	0.0244361
									Pfkfb3	-0.925242	0.0242597		Prkcb	0.887028	0.00774607
									Pik3cb	0.928906	0.022511		Psmb7	0.78148	0.0379624
									Pik3r1	0.964416	0.0080145		Ptch1	-0.821974	0.0232774
									Plek2	0.920422	0.0266238		Ptger3	0.765534	0.0448541
									Plk1	-0.956722	0.0107374		Pxr	0.802229	0.029938
									Pnoc	0.880967	0.0484091		Rb1	0.816262	0.0251076
									Pole	-0.956594	0.0107849		Rragc	0.83513	0.0193565
									Ppan	-0.879541	0.0492702		Sfn	0.869864	0.0109265
									Prdx2	-0.88063	0.0486122		Sirpa	0.956629	0.000734991
									Prim1	-0.91573	0.028992		Sms	0.862265	0.0125384
									Prkaca	0.885614	0.0456348		Sod1	0.822431	0.0231344
									Prkca	0.905949	0.0341314		Sphk2	-0.799632	0.0308845
									Psmb7	-0.935056	0.0196728		Srebf1	-0.763867	0.0456114
									Pten	0.88587	0.0454839		Syk	0.896249	0.006293
									Ptgs2	-0.911644	0.031106		Tapbp	-0.845953	0.0164352
									Rac3	-0.912352	0.0307365		Tcf7	-0.765081	0.0450594
									Rad51ap1	-0.96663	0.00728089		Tead2	-0.904822	0.00509669
									Rad54l	-0.994925	0.000433672		Tek	0.776284	0.0401383
									Raf1	0.965239	0.00773931		Tert	-0.804611	0.0290847
									Rb1	0.891494	0.0422006		Tet2	-0.830623	0.0206538
									Rb1cc1	0.913526	0.0301267		Tgfbr3	0.814189	0.0257912
									Rel	-0.973132	0.00526536		Tjp1	-0.781554	0.0379317
									Rfc4	-0.903012	0.0357266		Tlr4	0.884875	0.00811055
									Rnf111	-0.913032	0.0303828		Tnfrsf17	0.82719	0.0216741
									Rpa3	-0.937118	0.0187493		Tns1	0.857833	0.0135377
									Rragc	0.950833	0.0129901		Trat1	0.777424	0.039655
									Rrm2	-0.933339	0.0204527		Trp53	-0.796039	0.0322213
									Ruvbl1	-0.923025	0.0253384		Trrap	-0.766172	0.0445664
									Serpinb5	0.934243	0.020041		Tspan1	0.878448	0.00925711
									Ska1	-0.912532	0.0306426		Txn1	0.929844	0.00241045
									Skp2	-0.992933	0.000712383		Txn2	0.860641	0.0128996
									Slc7a5	-0.883061	0.0471526		Tyrobp	0.781023	0.038151
									Smc3	-0.918777	0.0274467		Ugdh	0.764904	0.0451398
									Snai1	-0.888216	0.0441044		Vcp	-0.784765	0.0366209
									Spib	0.888682	0.0438321		Vegfd	0.83912	0.0182479
									Ssrp1	-0.944295	0.01565		Zeb1	0.851098	0.015141
									Stat1	-0.954993	0.0113842		Zmym2	-0.825729	0.0221167
									Stip1	-0.954415	0.011603		Pum1	-0.80783	0.027953
									Tcf7	-0.897127	0.0389913		Sdha	0.838763	0.0183456
									Tcof1	-0.908336	0.0328527
									Tead2	-0.973001	0.00530368
									Tfdp1	-0.92124	0.0262176
									Tgfbr3	0.917232	0.028227
									Thbs2	-0.879038	0.0495752
									Tnf	-0.974955	0.00474001
									Tnfaip3	-0.950296	0.0132026
									Top2a	-0.939332	0.0177739
									Tpx2	-0.962945	0.0085148
									Trp53	-0.907234	0.033441
									Tspan1	0.881351	0.0481775
									Tubg1	-0.958841	0.00996156
									Ube2c	-0.905924	0.0341451
									Xrcc2	-0.963978	0.0081624
									Yap1	-0.905072	0.0346054
									Dnajc14	0.949426	0.0135487
									Psmc4	-0.894294	0.0405954
									Sf3a1	-0.93808	0.0183232
									Tbp	-0.915701	0.0290068
